# Supplementary material for: Machine Learning Based Multi-Parameter Modeling for Prediction of Post-Inflammatory Lung Changes
Source: Diagnostics (Basel). 2025 Mar 20;15(6):783. doi: 10.3390/diagnostics15060783 (PMC11941013; doi:10.3390/diagnostics15060783)
Supplement: Supplementary file 1 [file diagnostics-15-00783-s001.zip]

Archive with 19 entries (19 files):
- figure_s10_tuning_regression_dlco.pdf
- figure_s11_performance_fvc_fev_findings_models.pdf
- figure_s12_performance_fvc_fev_regression.pdf
- figure_s13_model_errors_severity_follow_up.pdf
- figure_s14_reduced_dlco_predictions_dlco_percentage.pdf
- figure_s15_learning_curves_DLCO_models.pdf
- figure_s16_dlco_shap_importance.pdf
- figure_s17_top_variables_co_linearity.pdf
- figure_s1_ct_abnormality_time_course.pdf
- figure_s2_ct_paramater_time_course.pdf
- figure_s3_cooccurrence_ct_findings.pdf
- figure_s4_lft_abnormality_time_course.pdf
- figure_s5_lft_parameter_time_course.pdf
- figure_s6_cooccurrence_lft_findings.pdf
- figure_s7_symptom_time_course.pdf
- figure_s8_modeling_strategy.pdf
- figure_s9_tuning_classification_reduced_dlco.pdf
- supplementary tables.xlsx
- supplementary_material.pdf
