# Supplementary material for: Machine Learning Based Multi-Parameter Modeling for Prediction of Post-Inflammatory Lung Changes
Source: Diagnostics (Basel). 2025 Mar 20;15(6):783. doi: 10.3390/diagnostics15060783 (PMC11941013; doi:10.3390/diagnostics15060783)
Supplement: Supplementary file 1 [file diagnostics-15-00783-s001.zip › supplementary tables.xlsx]

## Sheet: Cover
Table	Caption
Supplementary Table S1	Numbers of observations included in the analysis split by acute COVID-19 severity and the follow-up examination.
Supplementary Table S2	Study variables. The table is available in a supplementary Excel file.
Supplementary Table S3	Chest computed tomography variables at consecutive follow-ups. Numeric variables are presented as medians with interquartile ranges (IQR) and ranges. Categorical variables are presented as percentages and counts within the complete observation set.
Supplementary Table S4	Lung function testing variables at consecutive follow-ups. Numeric variables are presented as medians with interquartile ranges (IQR) and ranges. Categorical variables are presented as percentages and counts within the complete observation set.
Supplementary Table S5	Presence and rating of symptoms of relevance for lung function at consecutive follow-ups. Numeric variables are presented as medians with interquartile ranges (IQR) and ranges. Categorical variables are presented as percentages and counts within the complete observation set.
Supplementary Table S6	Selection of machine learning algorithm hyper-parameters by cross-validation-mediated tuning: the complete tuning grids. The selection criteria were the maximum of Youden's J statistic for the classification models. and the minimum of mean absolute error for the regression models. The table is available as a supplementary Excel file.
Supplementary Table S7	Selection of machine learning algorithm hyper-parameters by cross-validation-mediated tuning: the optimal combinations of the hyper-parameters.
Supplementary Table S8	Performance of binary machine learning classifiers at predicting lung function testing (LFT) abnormalities in the entire data set.
Supplementary Table S9	Performance of regression machine learning models at predicting values of lung function testing parameters in the entire data set.
Supplementary Table S10	Mean values of SHAP (Shapley additive explanations) variable importance statistic for the models of reduced diffusion capacity for carbon monoxide and of diffusion capacity for carboon monoxide < 80% of reference. The table is available as a supplementary Excel file.
Supplementary Table S11	Correlations between chest computed tomography severity score, and AI-determined opacity and high opacity.
Supplementary Table S12	Differences in chest computed tomography severity score (CTSS), and AI-determined lung opacity and high opacity in CovILD study participants with and without ground glass opacities (GGO) and reticulation. Numeric variables are presented as medians with interquartile ranges (IQR) and ranges.
Supplementary Table S13	Differences in chest computed tomography severity score (CTSS), and AI-determined lung opacity and high opacity in CovILD study participants with and without lung function testing (LFT) abnormalities. Numeric variables are presented as medians with interquartile ranges (IQR) and ranges.
Supplementary Table S14	Correlation of LFT variables with chest computed tomography severity score, and AI-determined opacity and high opacity.

## Sheet: Supplementary Table S1
Follow-up, months	Cohort	Ambulatory, mild COVID-19	Hospitalized, moderate COVID-19	Hospitalized, severe COVID-19
all time points	420	85	234	101
2-month	120	27	71	22
3-month	124	29	66	29
6-month	85	10	51	24
12-month	91	19	46	26

## Sheet: Supplementary Table S2
Use in modeling	Category	Name in R	Name in the report	Description	Format	Unit
response variable	Lung function testing	LFT_findings	any LFT findings	Any lung function testing abnormality FVC < 80% or FEV1 < 80% or DLCO < 80% or TCL < 80% or FEV1:FVC ratio < 70% reference	factor
response variable	Lung function testing	DLCO_reduced	DLCO < 80%	Reduced diffusing capacity for carbon monoxide, < 80% reference	factor
response variable	Lung function testing	DLCO_percent	DLCO	Diffusing capacity for carbon monoxide, % of reference	numeric	% of reference
response variable	Lung function testing	FVC_reduced	FVC < 80%	Reduced forced vital capacity, < 80% reference	factor
response variable	Lung function testing	FVC_percent	FVC	Forced vital capacity, % of reference	numeric	% of reference
response variable	Lung function testing	FEV1_reduced	FEV1 < 80%	Reduced forced expiratory volume in 1 second, < 80% reference	factor
response variable	Lung function testing	FEV1_percent	FEV1	Forced expiratory volume in 1 second, % of reference	numeric	% of reference
explanatory variable	Chest computed tomography	follow_up	follow-up	Follow-up visit, time after COVID-19 diagnosis, months	factor
explanatory variable	Chest computed tomography	CT_findings	any CT findings	Presence of any CT findings, CTSS >= 1	factor
explanatory variable	Chest computed tomography	GGO_finding	GGO	Ground glass opacities (GGO)	factor
explanatory variable	Chest computed tomography	reticulation_finding	reticulation	Reticulations	factor
explanatory variable	Chest computed tomography	consolidation_finding	consolidation	Consoidations	factor
explanatory variable	Chest computed tomography	bronchiectasis_finding	bronchiectasis	Bronchiectasis	factor
explanatory variable	Chest computed tomography	opacity_percent	opacity, AI	Automatically determined percentage of opacity, see: https://doi.org/10.1148/radiol.211670	numeric	% of lung
explanatory variable	Chest computed tomography	high_opacity_percent	high opacity, AI	Automatically determined percentage of high opacity, see: https://doi.org/10.1148/radiol.211670	numeric	% of lung
explanatory variable	Chest computed tomography	CTSS	CTSS	CT severity score, see: https://doi.org/10.1148/radiol.211670	numeric	points
explanatory variable	Persistent symptoms	follow_up	follow-up	Follow-up visit, time after COVID-19 diagnosis, months	factor
explanatory variable	Persistent symptoms	dyspnea_mMRC	dyspnea rating, mMRC	Dyspnea scoring with the modified Medical Research Council (mMRC) scale	numeric	points
explanatory variable	Persistent symptoms	dyspnea_symptom	dyspnea, mMRC > 0	Dyspnea, mMRC >= 1	factor
explanatory variable	Persistent symptoms	cough_symptom	cough	Self-reported cough	factor
explanatory variable	Persistent symptoms	ECOG	physical performance, ECOG	Eastern Cooperative Oncology Group (ECOG) performance impairment scale	numeric	points
explanatory variable	Persistent symptoms	impaired_performance_symptom	impaired physical performance, ECOG > 0	Impaired performance, ECOG >= 1	factor
explanatory variable	Baseline characteristic and acute COVID-19	sex	sex	Biological sex at COVID-19 diagnosis	factor
explanatory variable	Baseline characteristic and acute COVID-19	age	age at admission	Age at diagnosis, years	numeric	years
explanatory variable	Baseline characteristic and acute COVID-19	age_class	age class	Age at diagnosis: 16 - 40: young adult, 41 - 65: middle aged, 66+: elderly	factor
explanatory variable	Baseline characteristic and acute COVID-19	smoking	smoking history	Smoking history	factor
explanatory variable	Baseline characteristic and acute COVID-19	smoking_pack_years	smoking	Smoking intensity, pack-years	numeric	pack-years
explanatory variable	Baseline characteristic and acute COVID-19	BMI	BMI	Body mass index, kg/m²	numeric	kg/m²
explanatory variable	Baseline characteristic and acute COVID-19	body_mass_class	body mass class	Body mass class: BMI <= 25: normal, 25 - 30: overweight, >30: obesity	factor
explanatory variable	Baseline characteristic and acute COVID-19	cardiovascular_comorbidity	cardiovascular illness	Cardiovascular comorbidity at COVID-19 diagnosis	factor
explanatory variable	Baseline characteristic and acute COVID-19	hypertension_comorbidity	hypertension	Hypertension at COVID-19 diagnosis	factor
explanatory variable	Baseline characteristic and acute COVID-19	pulmonary_comorbidity	pulmonary illness	Pulmonary illness at COVID-19 diagnosis	factor
explanatory variable	Baseline characteristic and acute COVID-19	endocrine_metabolic_comorbidity	endocrine/metabolic disease	Endocrine or metabolic disease at COVID-19 diagnosis	factor
explanatory variable	Baseline characteristic and acute COVID-19	hypercholesterolemia_comorbidity	hypercholesterolemia	Hyperholesterolemia at COVID-19 diagnosis	factor
explanatory variable	Baseline characteristic and acute COVID-19	diabetes_comorbidity	type II diabetes mellitus	Type II diabetes mellitus at COVID-19 diagnosis	factor
explanatory variable	Baseline characteristic and acute COVID-19	gastrointestinal_comorb	gastrointestinal disease	Gastrointestinal disease at COID-19 diagnosis	factor
explanatory variable	Baseline characteristic and acute COVID-19	malingnant_comorbidity	malignancy	Malignancy at COVID-19 diagnosis	factor
explanatory variable	Baseline characteristic and acute COVID-19	hospital_stay_days	hospital stay	Length of hospital stay, days	numeric	days
explanatory variable	Baseline characteristic and acute COVID-19	ICU_stay_days	ICU stay	Length of stay at intensive care unit (ICU), days	numeric	days
explanatory variable	Baseline characteristic and acute COVID-19	steroid_treatment	steroids during COVID-19	Steroid treatment during acute COVID-19	factor
explanatory variable	Baseline characteristic and acute COVID-19	antiinfective_treatment	anti-infectives during COVID-19	Anti-infective treatment during acute COVID-19	factor
explanatory variable	Baseline characteristic and acute COVID-19	anticoagulant_treatment	anti-coagulants during COVID-19	Treatment with anti-coagulants during acute COVID-19	factor
explanatory variable	Baseline characteristic and acute COVID-19	weight_change_kg	weight change during COVID-19	Body mass change during acute COVID-19	numeric	kg
explanatory variable	Baseline characteristic and acute COVID-19	severity_WHO	WHO ordinal severity scale	WHO Clinical Progression Scale of acute COVID-19 https://www.who.int/docs/default-source/documents/emergencies/minimalcoreoutcomemeasure.pdf	factor
explanatory variable	Baseline characteristic and acute COVID-19	severity_class	COVID-19 severity	Severity of acute COVID-19: WHO 1 - 3: ambulatory, WHO 4 - 5: hospitalized moderate, WHO 6+: hospitalized severe	factor

## Sheet: Supplementary Table S3
Severity subset	Variable	all time points	2-month follow-up	3-month follow-up	6-month follow-up	12-month follow-up
CovILD cohort	any CT findings	62% (n = 259) complete: n = 420	71% (n = 85) complete: n = 120	57% (n = 71) complete: n = 124	64% (n = 54) complete: n = 85	54% (n = 49) complete: n = 91
CovILD cohort	GGO	55% (n = 233) complete: n = 420	69% (n = 83) complete: n = 120	53% (n = 66) complete: n = 124	52% (n = 44) complete: n = 85	44% (n = 40) complete: n = 91
CovILD cohort	reticulation	49% (n = 207) complete: n = 420	51% (n = 61) complete: n = 120	48% (n = 60) complete: n = 124	55% (n = 47) complete: n = 85	43% (n = 39) complete: n = 91
CovILD cohort	consolidation	5.5% (n = 23) complete: n = 420	11% (n = 13) complete: n = 120	6.5% (n = 8) complete: n = 124	1.2% (n = 1) complete: n = 85	1.1% (n = 1) complete: n = 91
CovILD cohort	bronchiectasis	8.1% (n = 34) complete: n = 420	10% (n = 12) complete: n = 120	5.6% (n = 7) complete: n = 124	8.2% (n = 7) complete: n = 85	8.8% (n = 8) complete: n = 91
CovILD cohort	CTSS, points	2 [IQR: 0 - 8] range: 0 - 20 complete: n = 420	5 [IQR: 0 - 13] range: 0 - 20 complete: n = 120	2 [IQR: 0 - 7.2] range: 0 - 18 complete: n = 124	2 [IQR: 0 - 5] range: 0 - 15 complete: n = 85	1 [IQR: 0 - 5] range: 0 - 15 complete: n = 91
CovILD cohort	opacity, AI, % of lung	0.04 [IQR: 0 - 0.71] range: 0 - 37 complete: n = 420	0.19 [IQR: 0 - 2.7] range: 0 - 37 complete: n = 120	0.074 [IQR: 0 - 0.86] range: 0 - 22 complete: n = 124	0.04 [IQR: 0 - 0.43] range: 0 - 12 complete: n = 85	0 [IQR: 0 - 0.12] range: 0 - 6.2 complete: n = 91
CovILD cohort	high opacity, AI, % of lung	0 [IQR: 0 - 0.025] range: 0 - 3.1 complete: n = 420	0.005 [IQR: 0 - 0.11] range: 0 - 3.1 complete: n = 120	0.002 [IQR: 0 - 0.053] range: 0 - 2.4 complete: n = 124	0 [IQR: 0 - 0.01] range: 0 - 0.46 complete: n = 85	0 [IQR: 0 - 0.01] range: 0 - 0.11 complete: n = 91
ambulatory	any CT findings	20% (n = 17) complete: n = 85	26% (n = 7) complete: n = 27	17% (n = 5) complete: n = 29	30% (n = 3) complete: n = 10	11% (n = 2) complete: n = 19
ambulatory	GGO	14% (n = 12) complete: n = 85	22% (n = 6) complete: n = 27	14% (n = 4) complete: n = 29	10% (n = 1) complete: n = 10	5.3% (n = 1) complete: n = 19
ambulatory	reticulation	11% (n = 9) complete: n = 85	7.4% (n = 2) complete: n = 27	6.9% (n = 2) complete: n = 29	30% (n = 3) complete: n = 10	11% (n = 2) complete: n = 19
ambulatory	consolidation	2.4% (n = 2) complete: n = 85	3.7% (n = 1) complete: n = 27	3.4% (n = 1) complete: n = 29	0% (n = 0) complete: n = 10	0% (n = 0) complete: n = 19
ambulatory	bronchiectasis	0% (n = 0) complete: n = 85	0% (n = 0) complete: n = 27	0% (n = 0) complete: n = 29	0% (n = 0) complete: n = 10	0% (n = 0) complete: n = 19
ambulatory	CTSS, points	0 [IQR: 0 - 0] range: 0 - 20 complete: n = 85	0 [IQR: 0 - 1] range: 0 - 20 complete: n = 27	0 [IQR: 0 - 0] range: 0 - 9 complete: n = 29	0 [IQR: 0 - 2.2] range: 0 - 5 complete: n = 10	0 [IQR: 0 - 0] range: 0 - 3 complete: n = 19
ambulatory	opacity, AI, % of lung	0 [IQR: 0 - 0.02] range: 0 - 14 complete: n = 85	0 [IQR: 0 - 0.04] range: 0 - 14 complete: n = 27	0 [IQR: 0 - 0.04] range: 0 - 1.2 complete: n = 29	0 [IQR: 0 - 0.025] range: 0 - 0.17 complete: n = 10	0 [IQR: 0 - 0] range: 0 - 0.16 complete: n = 19
ambulatory	high opacity, AI, % of lung	0 [IQR: 0 - 0] range: 0 - 1.9 complete: n = 85	0 [IQR: 0 - 0.001] range: 0 - 1.9 complete: n = 27	0 [IQR: 0 - 0] range: 0 - 0.12 complete: n = 29	0 [IQR: 0 - 0] range: 0 - 0.03 complete: n = 10	0 [IQR: 0 - 0] range: 0 - 0.05 complete: n = 19
moderate	any CT findings	65% (n = 151) complete: n = 234	80% (n = 57) complete: n = 71	61% (n = 40) complete: n = 66	57% (n = 29) complete: n = 51	54% (n = 25) complete: n = 46
moderate	GGO	59% (n = 137) complete: n = 234	79% (n = 56) complete: n = 71	56% (n = 37) complete: n = 66	49% (n = 25) complete: n = 51	41% (n = 19) complete: n = 46
moderate	reticulation	50% (n = 117) complete: n = 234	55% (n = 39) complete: n = 71	52% (n = 34) complete: n = 66	47% (n = 24) complete: n = 51	43% (n = 20) complete: n = 46
moderate	consolidation	5.6% (n = 13) complete: n = 234	9.9% (n = 7) complete: n = 71	9.1% (n = 6) complete: n = 66	0% (n = 0) complete: n = 51	0% (n = 0) complete: n = 46
moderate	bronchiectasis	6.4% (n = 15) complete: n = 234	7% (n = 5) complete: n = 71	7.6% (n = 5) complete: n = 66	5.9% (n = 3) complete: n = 51	4.3% (n = 2) complete: n = 46
moderate	CTSS, points	2 [IQR: 0 - 7] range: 0 - 20 complete: n = 234	6 [IQR: 1.5 - 12] range: 0 - 20 complete: n = 71	2 [IQR: 0 - 5.8] range: 0 - 13 complete: n = 66	1 [IQR: 0 - 4.5] range: 0 - 13 complete: n = 51	1 [IQR: 0 - 2.8] range: 0 - 13 complete: n = 46
moderate	opacity, AI, % of lung	0.04 [IQR: 0 - 0.53] range: 0 - 22 complete: n = 234	0.21 [IQR: 0.0055 - 2] range: 0 - 22 complete: n = 71	0.057 [IQR: 0 - 0.59] range: 0 - 11 complete: n = 66	0.02 [IQR: 0 - 0.29] range: 0 - 12 complete: n = 51	0 [IQR: 0 - 0.048] range: 0 - 2 complete: n = 46
moderate	high opacity, AI, % of lung	0 [IQR: 0 - 0.014] range: 0 - 3.1 complete: n = 234	0.005 [IQR: 0 - 0.053] range: 0 - 3.1 complete: n = 71	5e-04 [IQR: 0 - 0.027] range: 0 - 2.4 complete: n = 66	0 [IQR: 0 - 0] range: 0 - 0.46 complete: n = 51	0 [IQR: 0 - 0] range: 0 - 0.11 complete: n = 46
severe	any CT findings	90% (n = 91) complete: n = 101	95% (n = 21) complete: n = 22	90% (n = 26) complete: n = 29	92% (n = 22) complete: n = 24	85% (n = 22) complete: n = 26
severe	GGO	83% (n = 84) complete: n = 101	95% (n = 21) complete: n = 22	86% (n = 25) complete: n = 29	75% (n = 18) complete: n = 24	77% (n = 20) complete: n = 26
severe	reticulation	80% (n = 81) complete: n = 101	91% (n = 20) complete: n = 22	83% (n = 24) complete: n = 29	83% (n = 20) complete: n = 24	65% (n = 17) complete: n = 26
severe	consolidation	7.9% (n = 8) complete: n = 101	23% (n = 5) complete: n = 22	3.4% (n = 1) complete: n = 29	4.2% (n = 1) complete: n = 24	3.8% (n = 1) complete: n = 26
severe	bronchiectasis	19% (n = 19) complete: n = 101	32% (n = 7) complete: n = 22	6.9% (n = 2) complete: n = 29	17% (n = 4) complete: n = 24	23% (n = 6) complete: n = 26
severe	CTSS, points	10 [IQR: 3 - 14] range: 0 - 20 complete: n = 101	14 [IQR: 10 - 15] range: 0 - 20 complete: n = 22	10 [IQR: 5 - 15] range: 0 - 18 complete: n = 29	6 [IQR: 2.8 - 10] range: 0 - 15 complete: n = 24	5 [IQR: 2 - 11] range: 0 - 15 complete: n = 26
severe	opacity, AI, % of lung	0.68 [IQR: 0.054 - 3.7] range: 0 - 37 complete: n = 101	5.8 [IQR: 0.34 - 9.3] range: 0 - 37 complete: n = 22	1.9 [IQR: 0.39 - 6.8] range: 0 - 22 complete: n = 29	0.32 [IQR: 0.042 - 2] range: 0 - 6.7 complete: n = 24	0.28 [IQR: 0 - 0.67] range: 0 - 6.2 complete: n = 26
severe	high opacity, AI, % of lung	0.02 [IQR: 0 - 0.16] range: 0 - 2.1 complete: n = 101	0.19 [IQR: 0.066 - 0.81] range: 0 - 2.1 complete: n = 22	0.06 [IQR: 0.011 - 0.26] range: 0 - 1 complete: n = 29	0 [IQR: 0 - 0.02] range: 0 - 0.23 complete: n = 24	0.01 [IQR: 0 - 0.02] range: 0 - 0.11 complete: n = 26

## Sheet: Supplementary Table S4
Severity subset	Variable	all time points	2-month follow-up	3-month follow-up	6-month follow-up	12-month follow-up
CovILD cohort	FVC, % of reference	90 [IQR: 82 - 98] range: 46 - 130 complete: n = 420	88 [IQR: 80 - 97] range: 46 - 130 complete: n = 120	90 [IQR: 83 - 97] range: 54 - 120 complete: n = 124	91 [IQR: 84 - 98] range: 50 - 120 complete: n = 85	90 [IQR: 84 - 99] range: 55 - 120 complete: n = 91
CovILD cohort	FVC < 80%	20% (n = 83) complete: n = 420	24% (n = 29) complete: n = 120	21% (n = 26) complete: n = 124	18% (n = 15) complete: n = 85	14% (n = 13) complete: n = 91
CovILD cohort	FEV1, % of reference	93 [IQR: 83 - 100] range: 30 - 140 complete: n = 420	92 [IQR: 82 - 100] range: 50 - 140 complete: n = 120	92 [IQR: 82 - 100] range: 30 - 130 complete: n = 124	94 [IQR: 84 - 100] range: 30 - 130 complete: n = 85	95 [IQR: 84 - 110] range: 60 - 140 complete: n = 91
CovILD cohort	FEV1 < 80%	18% (n = 77) complete: n = 420	20% (n = 24) complete: n = 120	21% (n = 26) complete: n = 124	15% (n = 13) complete: n = 85	15% (n = 14) complete: n = 91
CovILD cohort	DLCO, % of reference	94 [IQR: 82 - 110] range: 31 - 140 complete: n = 420	91 [IQR: 77 - 110] range: 44 - 140 complete: n = 120	94 [IQR: 83 - 110] range: 31 - 140 complete: n = 124	95 [IQR: 83 - 110] range: 32 - 140 complete: n = 85	93 [IQR: 86 - 110] range: 48 - 130 complete: n = 91
CovILD cohort	DLCO < 80%	22% (n = 94) complete: n = 420	29% (n = 35) complete: n = 120	22% (n = 27) complete: n = 124	21% (n = 18) complete: n = 85	15% (n = 14) complete: n = 91
ambulatory	FVC, % of reference	94 [IQR: 86 - 100] range: 46 - 110 complete: n = 85	95 [IQR: 87 - 100] range: 46 - 110 complete: n = 27	94 [IQR: 87 - 100] range: 64 - 110 complete: n = 29	91 [IQR: 86 - 100] range: 64 - 110 complete: n = 10	95 [IQR: 85 - 100] range: 72 - 110 complete: n = 19
ambulatory	FVC < 80%	15% (n = 13) complete: n = 85	11% (n = 3) complete: n = 27	17% (n = 5) complete: n = 29	10% (n = 1) complete: n = 10	21% (n = 4) complete: n = 19
ambulatory	FEV1, % of reference	96 [IQR: 86 - 100] range: 50 - 120 complete: n = 85	94 [IQR: 86 - 100] range: 50 - 110 complete: n = 27	98 [IQR: 87 - 100] range: 65 - 120 complete: n = 29	95 [IQR: 85 - 100] range: 70 - 110 complete: n = 10	96 [IQR: 88 - 100] range: 72 - 110 complete: n = 19
ambulatory	FEV1 < 80%	13% (n = 11) complete: n = 85	11% (n = 3) complete: n = 27	14% (n = 4) complete: n = 29	10% (n = 1) complete: n = 10	16% (n = 3) complete: n = 19
ambulatory	DLCO, % of reference	100 [IQR: 92 - 110] range: 52 - 140 complete: n = 85	110 [IQR: 91 - 120] range: 52 - 140 complete: n = 27	100 [IQR: 96 - 110] range: 69 - 130 complete: n = 29	99 [IQR: 89 - 110] range: 77 - 130 complete: n = 10	98 [IQR: 92 - 110] range: 74 - 120 complete: n = 19
ambulatory	DLCO < 80%	12% (n = 10) complete: n = 85	15% (n = 4) complete: n = 27	10% (n = 3) complete: n = 29	20% (n = 2) complete: n = 10	5.3% (n = 1) complete: n = 19
moderate	FVC, % of reference	90 [IQR: 82 - 98] range: 46 - 130 complete: n = 234	87 [IQR: 80 - 96] range: 46 - 130 complete: n = 71	90 [IQR: 84 - 98] range: 54 - 110 complete: n = 66	96 [IQR: 84 - 99] range: 50 - 120 complete: n = 51	91 [IQR: 85 - 99] range: 55 - 120 complete: n = 46
moderate	FVC < 80%	18% (n = 41) complete: n = 234	24% (n = 17) complete: n = 71	17% (n = 11) complete: n = 66	16% (n = 8) complete: n = 51	11% (n = 5) complete: n = 46
moderate	FEV1, % of reference	94 [IQR: 84 - 100] range: 30 - 140 complete: n = 234	92 [IQR: 83 - 100] range: 60 - 140 complete: n = 71	92 [IQR: 85 - 100] range: 30 - 120 complete: n = 66	97 [IQR: 85 - 110] range: 30 - 130 complete: n = 51	95 [IQR: 87 - 110] range: 60 - 140 complete: n = 46
moderate	FEV1 < 80%	15% (n = 36) complete: n = 234	17% (n = 12) complete: n = 71	17% (n = 11) complete: n = 66	12% (n = 6) complete: n = 51	15% (n = 7) complete: n = 46
moderate	DLCO, % of reference	96 [IQR: 84 - 110] range: 31 - 140 complete: n = 234	93 [IQR: 79 - 100] range: 52 - 120 complete: n = 71	96 [IQR: 85 - 110] range: 31 - 140 complete: n = 66	100 [IQR: 89 - 110] range: 32 - 140 complete: n = 51	97 [IQR: 87 - 110] range: 54 - 130 complete: n = 46
moderate	DLCO < 80%	20% (n = 47) complete: n = 234	25% (n = 18) complete: n = 71	20% (n = 13) complete: n = 66	18% (n = 9) complete: n = 51	15% (n = 7) complete: n = 46
severe	FVC, % of reference	86 [IQR: 77 - 93] range: 54 - 120 complete: n = 101	83 [IQR: 71 - 91] range: 58 - 110 complete: n = 22	86 [IQR: 71 - 91] range: 54 - 120 complete: n = 29	87 [IQR: 80 - 91] range: 61 - 110 complete: n = 24	86 [IQR: 83 - 93] range: 58 - 120 complete: n = 26
severe	FVC < 80%	29% (n = 29) complete: n = 101	41% (n = 9) complete: n = 22	34% (n = 10) complete: n = 29	25% (n = 6) complete: n = 24	15% (n = 4) complete: n = 26
severe	FEV1, % of reference	88 [IQR: 79 - 98] range: 60 - 130 complete: n = 101	83 [IQR: 75 - 97] range: 62 - 120 complete: n = 22	88 [IQR: 78 - 98] range: 60 - 130 complete: n = 29	88 [IQR: 83 - 95] range: 66 - 110 complete: n = 24	94 [IQR: 83 - 99] range: 63 - 120 complete: n = 26
severe	FEV1 < 80%	30% (n = 30) complete: n = 101	41% (n = 9) complete: n = 22	38% (n = 11) complete: n = 29	25% (n = 6) complete: n = 24	15% (n = 4) complete: n = 26
severe	DLCO, % of reference	85 [IQR: 71 - 92] range: 44 - 130 complete: n = 101	76 [IQR: 58 - 87] range: 44 - 130 complete: n = 22	84 [IQR: 72 - 90] range: 49 - 110 complete: n = 29	85 [IQR: 71 - 93] range: 50 - 110 complete: n = 24	89 [IQR: 83 - 97] range: 48 - 120 complete: n = 26
severe	DLCO < 80%	37% (n = 37) complete: n = 101	59% (n = 13) complete: n = 22	38% (n = 11) complete: n = 29	29% (n = 7) complete: n = 24	23% (n = 6) complete: n = 26

## Sheet: Supplementary Table S5
Severity subset	Variable	all time points	2-month follow-up	3-month follow-up	6-month follow-up	12-month follow-up
CovILD cohort	dyspnea rating, mMRC, points	0 [IQR: 0 - 1] range: 0 - 4 complete: n = 420	0 [IQR: 0 - 1] range: 0 - 4 complete: n = 240	0 [IQR: 0 - 1] range: 0 - 3 complete: n = 248	0 [IQR: 0 - 1] range: 0 - 4 complete: n = 170	0 [IQR: 0 - 0] range: 0 - 4 complete: n = 182
CovILD cohort	dyspnea, mMRC > 0	33% (n = 139) complete: n = 420	45% (n = 108) complete: n = 240	34% (n = 84) complete: n = 248	27% (n = 46) complete: n = 170	22% (n = 40) complete: n = 182
CovILD cohort	cough	16% (n = 68) complete: n = 420	18% (n = 44) complete: n = 240	17% (n = 42) complete: n = 248	13% (n = 22) complete: n = 170	15% (n = 28) complete: n = 182
CovILD cohort	physical performance, ECOG, points	0 [IQR: 0 - 1] range: 0 - 4 complete: n = 420	1 [IQR: 0 - 1] range: 0 - 4 complete: n = 240	0.5 [IQR: 0 - 1] range: 0 - 4 complete: n = 248	0 [IQR: 0 - 1] range: 0 - 1 complete: n = 170	0 [IQR: 0 - 1] range: 0 - 2 complete: n = 182
CovILD cohort	impaired physical performance, ECOG > 0	44% (n = 185) complete: n = 420	53% (n = 128) complete: n = 240	50% (n = 124) complete: n = 248	33% (n = 56) complete: n = 170	34% (n = 62) complete: n = 182
ambulatory	dyspnea rating, mMRC, points	0 [IQR: 0 - 1] range: 0 - 4 complete: n = 85	0 [IQR: 0 - 1.8] range: 0 - 4 complete: n = 54	0 [IQR: 0 - 1] range: 0 - 3 complete: n = 58	0 [IQR: 0 - 1] range: 0 - 1 complete: n = 20	0 [IQR: 0 - 0] range: 0 - 1 complete: n = 38
ambulatory	dyspnea, mMRC > 0	36% (n = 31) complete: n = 85	44% (n = 24) complete: n = 54	38% (n = 22) complete: n = 58	40% (n = 8) complete: n = 20	21% (n = 8) complete: n = 38
ambulatory	cough	22% (n = 19) complete: n = 85	22% (n = 12) complete: n = 54	24% (n = 14) complete: n = 58	20% (n = 4) complete: n = 20	21% (n = 8) complete: n = 38
ambulatory	physical performance, ECOG, points	1 [IQR: 0 - 1] range: 0 - 4 complete: n = 85	1 [IQR: 0 - 1] range: 0 - 2 complete: n = 54	1 [IQR: 0 - 1] range: 0 - 4 complete: n = 58	0 [IQR: 0 - 1] range: 0 - 1 complete: n = 20	0 [IQR: 0 - 1] range: 0 - 1 complete: n = 38
ambulatory	impaired physical performance, ECOG > 0	52% (n = 44) complete: n = 85	59% (n = 32) complete: n = 54	59% (n = 34) complete: n = 58	40% (n = 8) complete: n = 20	37% (n = 14) complete: n = 38
moderate	dyspnea rating, mMRC, points	0 [IQR: 0 - 1] range: 0 - 4 complete: n = 234	0 [IQR: 0 - 1] range: 0 - 4 complete: n = 142	0 [IQR: 0 - 1] range: 0 - 3 complete: n = 132	0 [IQR: 0 - 0.75] range: 0 - 3 complete: n = 102	0 [IQR: 0 - 0] range: 0 - 4 complete: n = 92
moderate	dyspnea, mMRC > 0	31% (n = 73) complete: n = 234	38% (n = 54) complete: n = 142	36% (n = 48) complete: n = 132	25% (n = 26) complete: n = 102	20% (n = 18) complete: n = 92
moderate	cough	15% (n = 35) complete: n = 234	17% (n = 24) complete: n = 142	15% (n = 20) complete: n = 132	12% (n = 12) complete: n = 102	15% (n = 14) complete: n = 92
moderate	physical performance, ECOG, points	0 [IQR: 0 - 1] range: 0 - 3 complete: n = 234	0 [IQR: 0 - 1] range: 0 - 3 complete: n = 142	0 [IQR: 0 - 1] range: 0 - 1 complete: n = 132	0 [IQR: 0 - 0.75] range: 0 - 1 complete: n = 102	0 [IQR: 0 - 1] range: 0 - 1 complete: n = 92
moderate	impaired physical performance, ECOG > 0	36% (n = 84) complete: n = 234	44% (n = 62) complete: n = 142	41% (n = 54) complete: n = 132	25% (n = 26) complete: n = 102	28% (n = 26) complete: n = 92
severe	dyspnea rating, mMRC, points	0 [IQR: 0 - 1] range: 0 - 4 complete: n = 101	1 [IQR: 0 - 1] range: 0 - 4 complete: n = 44	0 [IQR: 0 - 0] range: 0 - 3 complete: n = 58	0 [IQR: 0 - 0.25] range: 0 - 4 complete: n = 48	0 [IQR: 0 - 1] range: 0 - 1 complete: n = 52
severe	dyspnea, mMRC > 0	35% (n = 35) complete: n = 101	68% (n = 30) complete: n = 44	24% (n = 14) complete: n = 58	25% (n = 12) complete: n = 48	27% (n = 14) complete: n = 52
severe	cough	14% (n = 14) complete: n = 101	18% (n = 8) complete: n = 44	14% (n = 8) complete: n = 58	12% (n = 6) complete: n = 48	12% (n = 6) complete: n = 52
severe	physical performance, ECOG, points	1 [IQR: 0 - 1] range: 0 - 4 complete: n = 101	1 [IQR: 1 - 1] range: 0 - 4 complete: n = 44	1 [IQR: 0 - 1] range: 0 - 2 complete: n = 58	0 [IQR: 0 - 1] range: 0 - 1 complete: n = 48	0 [IQR: 0 - 1] range: 0 - 2 complete: n = 52
severe	impaired physical performance, ECOG > 0	56% (n = 57) complete: n = 101	77% (n = 34) complete: n = 44	62% (n = 36) complete: n = 58	46% (n = 22) complete: n = 48	42% (n = 22) complete: n = 52

## Sheet: Supplementary Table S6
Model type	Response	Algorithm	Hyper-parameters	Cost function name	Cost function value
classification	DLCO < 80%	Random Forest	splitrule = extratrees, mtry = 2, min.node.size = 1	Youden's J	0.177
classification	DLCO < 80%	Random Forest	splitrule = extratrees, mtry = 2, min.node.size = 3	Youden's J	0.171
classification	DLCO < 80%	Random Forest	splitrule = gini, mtry = 2, min.node.size = 1	Youden's J	0.271
classification	DLCO < 80%	Random Forest	splitrule = gini, mtry = 2, min.node.size = 3	Youden's J	0.27
classification	DLCO < 80%	Random Forest	splitrule = extratrees, mtry = 4, min.node.size = 1	Youden's J	0.275
classification	DLCO < 80%	Random Forest	splitrule = extratrees, mtry = 4, min.node.size = 3	Youden's J	0.278
classification	DLCO < 80%	Random Forest	splitrule = gini, mtry = 4, min.node.size = 1	Youden's J	0.356
classification	DLCO < 80%	Random Forest	splitrule = gini, mtry = 4, min.node.size = 3	Youden's J	0.359
classification	DLCO < 80%	Random Forest	splitrule = extratrees, mtry = 6, min.node.size = 1	Youden's J	0.303
classification	DLCO < 80%	Random Forest	splitrule = extratrees, mtry = 6, min.node.size = 3	Youden's J	0.314
classification	DLCO < 80%	Random Forest	splitrule = gini, mtry = 6, min.node.size = 1	Youden's J	0.404
classification	DLCO < 80%	Random Forest	splitrule = gini, mtry = 6, min.node.size = 3	Youden's J	0.4
classification	DLCO < 80%	Random Forest	splitrule = extratrees, mtry = 8, min.node.size = 1	Youden's J	0.317
classification	DLCO < 80%	Random Forest	splitrule = extratrees, mtry = 8, min.node.size = 3	Youden's J	0.321
classification	DLCO < 80%	Random Forest	splitrule = gini, mtry = 8, min.node.size = 1	Youden's J	0.423
classification	DLCO < 80%	Random Forest	splitrule = gini, mtry = 8, min.node.size = 3	Youden's J	0.419
classification	DLCO < 80%	Random Forest	splitrule = extratrees, mtry = 10, min.node.size = 1	Youden's J	0.326
classification	DLCO < 80%	Random Forest	splitrule = extratrees, mtry = 10, min.node.size = 3	Youden's J	0.328
classification	DLCO < 80%	Random Forest	splitrule = gini, mtry = 10, min.node.size = 1	Youden's J	0.437
classification	DLCO < 80%	Random Forest	splitrule = gini, mtry = 10, min.node.size = 3	Youden's J	0.44
classification	DLCO < 80%	Random Forest	splitrule = extratrees, mtry = 12, min.node.size = 1	Youden's J	0.332
classification	DLCO < 80%	Random Forest	splitrule = extratrees, mtry = 12, min.node.size = 3	Youden's J	0.343
classification	DLCO < 80%	Random Forest	splitrule = gini, mtry = 12, min.node.size = 1	Youden's J	0.454
classification	DLCO < 80%	Random Forest	splitrule = gini, mtry = 12, min.node.size = 3	Youden's J	0.454
classification	DLCO < 80%	Random Forest	splitrule = extratrees, mtry = 14, min.node.size = 1	Youden's J	0.341
classification	DLCO < 80%	Random Forest	splitrule = extratrees, mtry = 14, min.node.size = 3	Youden's J	0.336
classification	DLCO < 80%	Random Forest	splitrule = gini, mtry = 14, min.node.size = 1	Youden's J	0.46
classification	DLCO < 80%	Random Forest	splitrule = gini, mtry = 14, min.node.size = 3	Youden's J	0.469
classification	DLCO < 80%	Random Forest	splitrule = extratrees, mtry = 16, min.node.size = 1	Youden's J	0.348
classification	DLCO < 80%	Random Forest	splitrule = extratrees, mtry = 16, min.node.size = 3	Youden's J	0.341
classification	DLCO < 80%	Random Forest	splitrule = gini, mtry = 16, min.node.size = 1	Youden's J	0.459
classification	DLCO < 80%	Random Forest	splitrule = gini, mtry = 16, min.node.size = 3	Youden's J	0.466
classification	DLCO < 80%	Random Forest	splitrule = extratrees, mtry = 18, min.node.size = 1	Youden's J	0.355
classification	DLCO < 80%	Random Forest	splitrule = extratrees, mtry = 18, min.node.size = 3	Youden's J	0.35
classification	DLCO < 80%	Random Forest	splitrule = gini, mtry = 18, min.node.size = 1	Youden's J	0.461
classification	DLCO < 80%	Random Forest	splitrule = gini, mtry = 18, min.node.size = 3	Youden's J	0.466
classification	DLCO < 80%	Neural network	size = 1, decay = 1e-05	Youden's J	0.166
classification	DLCO < 80%	Neural network	size = 1, decay = 1e-04	Youden's J	0.143
classification	DLCO < 80%	Neural network	size = 1, decay = 0.001	Youden's J	0.266
classification	DLCO < 80%	Neural network	size = 1, decay = 0.01	Youden's J	0.287
classification	DLCO < 80%	Neural network	size = 1, decay = 0.1	Youden's J	0.345
classification	DLCO < 80%	Neural network	size = 3, decay = 1e-05	Youden's J	0.327
classification	DLCO < 80%	Neural network	size = 3, decay = 1e-04	Youden's J	0.362
classification	DLCO < 80%	Neural network	size = 3, decay = 0.001	Youden's J	0.459
classification	DLCO < 80%	Neural network	size = 3, decay = 0.01	Youden's J	0.432
classification	DLCO < 80%	Neural network	size = 3, decay = 0.1	Youden's J	0.472
classification	DLCO < 80%	Neural network	size = 5, decay = 1e-05	Youden's J	0.393
classification	DLCO < 80%	Neural network	size = 5, decay = 1e-04	Youden's J	0.404
classification	DLCO < 80%	Neural network	size = 5, decay = 0.001	Youden's J	0.42
classification	DLCO < 80%	Neural network	size = 5, decay = 0.01	Youden's J	0.392
classification	DLCO < 80%	Neural network	size = 5, decay = 0.1	Youden's J	0.47
classification	DLCO < 80%	Neural network	size = 7, decay = 1e-05	Youden's J	0.423
classification	DLCO < 80%	Neural network	size = 7, decay = 1e-04	Youden's J	0.437
classification	DLCO < 80%	Neural network	size = 7, decay = 0.001	Youden's J	0.477
classification	DLCO < 80%	Neural network	size = 7, decay = 0.01	Youden's J	0.455
classification	DLCO < 80%	Neural network	size = 7, decay = 0.1	Youden's J	0.491
classification	DLCO < 80%	Neural network	size = 9, decay = 1e-05	Youden's J	0.457
classification	DLCO < 80%	Neural network	size = 9, decay = 1e-04	Youden's J	0.468
classification	DLCO < 80%	Neural network	size = 9, decay = 0.001	Youden's J	0.433
classification	DLCO < 80%	Neural network	size = 9, decay = 0.01	Youden's J	0.475
classification	DLCO < 80%	Neural network	size = 9, decay = 0.1	Youden's J	0.496
classification	DLCO < 80%	Neural network	size = 11, decay = 1e-05	Youden's J	0.466
classification	DLCO < 80%	Neural network	size = 11, decay = 1e-04	Youden's J	0.436
classification	DLCO < 80%	Neural network	size = 11, decay = 0.001	Youden's J	0.456
classification	DLCO < 80%	Neural network	size = 11, decay = 0.01	Youden's J	0.482
classification	DLCO < 80%	Neural network	size = 11, decay = 0.1	Youden's J	0.481
classification	DLCO < 80%	Neural network	size = 13, decay = 1e-05	Youden's J	0.453
classification	DLCO < 80%	Neural network	size = 13, decay = 1e-04	Youden's J	0.482
classification	DLCO < 80%	Neural network	size = 13, decay = 0.001	Youden's J	0.48
classification	DLCO < 80%	Neural network	size = 13, decay = 0.01	Youden's J	0.464
classification	DLCO < 80%	Neural network	size = 13, decay = 0.1	Youden's J	0.509
classification	DLCO < 80%	Neural network	size = 15, decay = 1e-05	Youden's J	0.464
classification	DLCO < 80%	Neural network	size = 15, decay = 1e-04	Youden's J	0.47
classification	DLCO < 80%	Neural network	size = 15, decay = 0.001	Youden's J	0.447
classification	DLCO < 80%	Neural network	size = 15, decay = 0.01	Youden's J	0.486
classification	DLCO < 80%	Neural network	size = 15, decay = 0.1	Youden's J	0.478
classification	DLCO < 80%	Neural network	size = 17, decay = 1e-05	Youden's J	0.496
classification	DLCO < 80%	Neural network	size = 17, decay = 1e-04	Youden's J	0.492
classification	DLCO < 80%	Neural network	size = 17, decay = 0.001	Youden's J	0.46
classification	DLCO < 80%	Neural network	size = 17, decay = 0.01	Youden's J	0.491
classification	DLCO < 80%	Neural network	size = 17, decay = 0.1	Youden's J	0.472
classification	DLCO < 80%	Neural network	size = 19, decay = 1e-05	Youden's J	0.488
classification	DLCO < 80%	Neural network	size = 19, decay = 1e-04	Youden's J	0.471
classification	DLCO < 80%	Neural network	size = 19, decay = 0.001	Youden's J	0.471
classification	DLCO < 80%	Neural network	size = 19, decay = 0.01	Youden's J	0.511
classification	DLCO < 80%	Neural network	size = 19, decay = 0.1	Youden's J	0.494
classification	DLCO < 80%	SVM radial	sigma = 0.0153, C = 0.1	Youden's J	0.464
classification	DLCO < 80%	SVM radial	sigma = 0.0153, C = 0.2	Youden's J	0.47
classification	DLCO < 80%	SVM radial	sigma = 0.0153, C = 0.3	Youden's J	0.456
classification	DLCO < 80%	SVM radial	sigma = 0.0153, C = 0.4	Youden's J	0.442
classification	DLCO < 80%	SVM radial	sigma = 0.0153, C = 0.5	Youden's J	0.425
classification	DLCO < 80%	SVM radial	sigma = 0.0153, C = 0.6	Youden's J	0.419
classification	DLCO < 80%	SVM radial	sigma = 0.0153, C = 0.7	Youden's J	0.415
classification	DLCO < 80%	SVM radial	sigma = 0.0153, C = 0.8	Youden's J	0.425
classification	DLCO < 80%	SVM radial	sigma = 0.0153, C = 0.9	Youden's J	0.416
classification	DLCO < 80%	SVM radial	sigma = 0.0153, C = 1	Youden's J	0.422
classification	DLCO < 80%	SVM radial	sigma = 0.0153, C = 1.1	Youden's J	0.416
classification	DLCO < 80%	SVM radial	sigma = 0.0153, C = 1.2	Youden's J	0.405
classification	DLCO < 80%	SVM radial	sigma = 0.0153, C = 1.3	Youden's J	0.397
classification	DLCO < 80%	SVM radial	sigma = 0.0153, C = 1.4	Youden's J	0.395
classification	DLCO < 80%	SVM radial	sigma = 0.0153, C = 1.5	Youden's J	0.393
classification	DLCO < 80%	SVM radial	sigma = 0.0153, C = 1.6	Youden's J	0.394
classification	DLCO < 80%	SVM radial	sigma = 0.0153, C = 1.7	Youden's J	0.386
classification	DLCO < 80%	SVM radial	sigma = 0.0153, C = 1.8	Youden's J	0.382
classification	DLCO < 80%	SVM radial	sigma = 0.0153, C = 1.9	Youden's J	0.382
classification	DLCO < 80%	SVM radial	sigma = 0.0153, C = 2	Youden's J	0.381
classification	DLCO < 80%	GBM	shrinkage = 0.1, interaction.depth = 1, n.minobsinnode = 5, n.trees = 50	Youden's J	0.386
classification	DLCO < 80%	GBM	shrinkage = 0.1, interaction.depth = 1, n.minobsinnode = 10, n.trees = 50	Youden's J	0.401
classification	DLCO < 80%	GBM	shrinkage = 0.1, interaction.depth = 1, n.minobsinnode = 15, n.trees = 50	Youden's J	0.346
classification	DLCO < 80%	GBM	shrinkage = 0.1, interaction.depth = 2, n.minobsinnode = 5, n.trees = 50	Youden's J	0.412
classification	DLCO < 80%	GBM	shrinkage = 0.1, interaction.depth = 2, n.minobsinnode = 10, n.trees = 50	Youden's J	0.426
classification	DLCO < 80%	GBM	shrinkage = 0.1, interaction.depth = 2, n.minobsinnode = 15, n.trees = 50	Youden's J	0.409
classification	DLCO < 80%	GBM	shrinkage = 0.1, interaction.depth = 3, n.minobsinnode = 5, n.trees = 50	Youden's J	0.428
classification	DLCO < 80%	GBM	shrinkage = 0.1, interaction.depth = 3, n.minobsinnode = 10, n.trees = 50	Youden's J	0.44
classification	DLCO < 80%	GBM	shrinkage = 0.1, interaction.depth = 3, n.minobsinnode = 15, n.trees = 50	Youden's J	0.418
classification	DLCO < 80%	GBM	shrinkage = 0.1, interaction.depth = 4, n.minobsinnode = 5, n.trees = 50	Youden's J	0.432
classification	DLCO < 80%	GBM	shrinkage = 0.1, interaction.depth = 4, n.minobsinnode = 10, n.trees = 50	Youden's J	0.444
classification	DLCO < 80%	GBM	shrinkage = 0.1, interaction.depth = 4, n.minobsinnode = 15, n.trees = 50	Youden's J	0.449
classification	DLCO < 80%	GBM	shrinkage = 0.1, interaction.depth = 1, n.minobsinnode = 5, n.trees = 100	Youden's J	0.419
classification	DLCO < 80%	GBM	shrinkage = 0.1, interaction.depth = 1, n.minobsinnode = 10, n.trees = 100	Youden's J	0.44
classification	DLCO < 80%	GBM	shrinkage = 0.1, interaction.depth = 1, n.minobsinnode = 15, n.trees = 100	Youden's J	0.406
classification	DLCO < 80%	GBM	shrinkage = 0.1, interaction.depth = 2, n.minobsinnode = 5, n.trees = 100	Youden's J	0.427
classification	DLCO < 80%	GBM	shrinkage = 0.1, interaction.depth = 2, n.minobsinnode = 10, n.trees = 100	Youden's J	0.44
classification	DLCO < 80%	GBM	shrinkage = 0.1, interaction.depth = 2, n.minobsinnode = 15, n.trees = 100	Youden's J	0.429
classification	DLCO < 80%	GBM	shrinkage = 0.1, interaction.depth = 3, n.minobsinnode = 5, n.trees = 100	Youden's J	0.441
classification	DLCO < 80%	GBM	shrinkage = 0.1, interaction.depth = 3, n.minobsinnode = 10, n.trees = 100	Youden's J	0.436
classification	DLCO < 80%	GBM	shrinkage = 0.1, interaction.depth = 3, n.minobsinnode = 15, n.trees = 100	Youden's J	0.426
classification	DLCO < 80%	GBM	shrinkage = 0.1, interaction.depth = 4, n.minobsinnode = 5, n.trees = 100	Youden's J	0.426
classification	DLCO < 80%	GBM	shrinkage = 0.1, interaction.depth = 4, n.minobsinnode = 10, n.trees = 100	Youden's J	0.456
classification	DLCO < 80%	GBM	shrinkage = 0.1, interaction.depth = 4, n.minobsinnode = 15, n.trees = 100	Youden's J	0.453
classification	DLCO < 80%	GBM	shrinkage = 0.1, interaction.depth = 1, n.minobsinnode = 5, n.trees = 150	Youden's J	0.427
classification	DLCO < 80%	GBM	shrinkage = 0.1, interaction.depth = 1, n.minobsinnode = 10, n.trees = 150	Youden's J	0.447
classification	DLCO < 80%	GBM	shrinkage = 0.1, interaction.depth = 1, n.minobsinnode = 15, n.trees = 150	Youden's J	0.428
classification	DLCO < 80%	GBM	shrinkage = 0.1, interaction.depth = 2, n.minobsinnode = 5, n.trees = 150	Youden's J	0.428
classification	DLCO < 80%	GBM	shrinkage = 0.1, interaction.depth = 2, n.minobsinnode = 10, n.trees = 150	Youden's J	0.435
classification	DLCO < 80%	GBM	shrinkage = 0.1, interaction.depth = 2, n.minobsinnode = 15, n.trees = 150	Youden's J	0.435
classification	DLCO < 80%	GBM	shrinkage = 0.1, interaction.depth = 3, n.minobsinnode = 5, n.trees = 150	Youden's J	0.441
classification	DLCO < 80%	GBM	shrinkage = 0.1, interaction.depth = 3, n.minobsinnode = 10, n.trees = 150	Youden's J	0.446
classification	DLCO < 80%	GBM	shrinkage = 0.1, interaction.depth = 3, n.minobsinnode = 15, n.trees = 150	Youden's J	0.425
classification	DLCO < 80%	GBM	shrinkage = 0.1, interaction.depth = 4, n.minobsinnode = 5, n.trees = 150	Youden's J	0.426
classification	DLCO < 80%	GBM	shrinkage = 0.1, interaction.depth = 4, n.minobsinnode = 10, n.trees = 150	Youden's J	0.443
classification	DLCO < 80%	GBM	shrinkage = 0.1, interaction.depth = 4, n.minobsinnode = 15, n.trees = 150	Youden's J	0.452
classification	DLCO < 80%	GBM	shrinkage = 0.1, interaction.depth = 1, n.minobsinnode = 5, n.trees = 200	Youden's J	0.429
classification	DLCO < 80%	GBM	shrinkage = 0.1, interaction.depth = 1, n.minobsinnode = 10, n.trees = 200	Youden's J	0.446
classification	DLCO < 80%	GBM	shrinkage = 0.1, interaction.depth = 1, n.minobsinnode = 15, n.trees = 200	Youden's J	0.446
classification	DLCO < 80%	GBM	shrinkage = 0.1, interaction.depth = 2, n.minobsinnode = 5, n.trees = 200	Youden's J	0.43
classification	DLCO < 80%	GBM	shrinkage = 0.1, interaction.depth = 2, n.minobsinnode = 10, n.trees = 200	Youden's J	0.436
classification	DLCO < 80%	GBM	shrinkage = 0.1, interaction.depth = 2, n.minobsinnode = 15, n.trees = 200	Youden's J	0.44
classification	DLCO < 80%	GBM	shrinkage = 0.1, interaction.depth = 3, n.minobsinnode = 5, n.trees = 200	Youden's J	0.456
classification	DLCO < 80%	GBM	shrinkage = 0.1, interaction.depth = 3, n.minobsinnode = 10, n.trees = 200	Youden's J	0.435
classification	DLCO < 80%	GBM	shrinkage = 0.1, interaction.depth = 3, n.minobsinnode = 15, n.trees = 200	Youden's J	0.43
classification	DLCO < 80%	GBM	shrinkage = 0.1, interaction.depth = 4, n.minobsinnode = 5, n.trees = 200	Youden's J	0.429
classification	DLCO < 80%	GBM	shrinkage = 0.1, interaction.depth = 4, n.minobsinnode = 10, n.trees = 200	Youden's J	0.45
classification	DLCO < 80%	GBM	shrinkage = 0.1, interaction.depth = 4, n.minobsinnode = 15, n.trees = 200	Youden's J	0.441
classification	FVC < 80%	Random Forest	splitrule = extratrees, mtry = 2, min.node.size = 1	Youden's J	0.00847
classification	FVC < 80%	Random Forest	splitrule = extratrees, mtry = 2, min.node.size = 3	Youden's J	0.00439
classification	FVC < 80%	Random Forest	splitrule = gini, mtry = 2, min.node.size = 1	Youden's J	0.0368
classification	FVC < 80%	Random Forest	splitrule = gini, mtry = 2, min.node.size = 3	Youden's J	0.0319
classification	FVC < 80%	Random Forest	splitrule = extratrees, mtry = 4, min.node.size = 1	Youden's J	0.0406
classification	FVC < 80%	Random Forest	splitrule = extratrees, mtry = 4, min.node.size = 3	Youden's J	0.0426
classification	FVC < 80%	Random Forest	splitrule = gini, mtry = 4, min.node.size = 1	Youden's J	0.0861
classification	FVC < 80%	Random Forest	splitrule = gini, mtry = 4, min.node.size = 3	Youden's J	0.0895
classification	FVC < 80%	Random Forest	splitrule = extratrees, mtry = 6, min.node.size = 1	Youden's J	0.0482
classification	FVC < 80%	Random Forest	splitrule = extratrees, mtry = 6, min.node.size = 3	Youden's J	0.0487
classification	FVC < 80%	Random Forest	splitrule = gini, mtry = 6, min.node.size = 1	Youden's J	0.0894
classification	FVC < 80%	Random Forest	splitrule = gini, mtry = 6, min.node.size = 3	Youden's J	0.0856
classification	FVC < 80%	Random Forest	splitrule = extratrees, mtry = 8, min.node.size = 1	Youden's J	0.0531
classification	FVC < 80%	Random Forest	splitrule = extratrees, mtry = 8, min.node.size = 3	Youden's J	0.052
classification	FVC < 80%	Random Forest	splitrule = gini, mtry = 8, min.node.size = 1	Youden's J	0.0847
classification	FVC < 80%	Random Forest	splitrule = gini, mtry = 8, min.node.size = 3	Youden's J	0.093
classification	FVC < 80%	Random Forest	splitrule = extratrees, mtry = 10, min.node.size = 1	Youden's J	0.0525
classification	FVC < 80%	Random Forest	splitrule = extratrees, mtry = 10, min.node.size = 3	Youden's J	0.054
classification	FVC < 80%	Random Forest	splitrule = gini, mtry = 10, min.node.size = 1	Youden's J	0.0899
classification	FVC < 80%	Random Forest	splitrule = gini, mtry = 10, min.node.size = 3	Youden's J	0.092
classification	FVC < 80%	Random Forest	splitrule = extratrees, mtry = 12, min.node.size = 1	Youden's J	0.0581
classification	FVC < 80%	Random Forest	splitrule = extratrees, mtry = 12, min.node.size = 3	Youden's J	0.052
classification	FVC < 80%	Random Forest	splitrule = gini, mtry = 12, min.node.size = 1	Youden's J	0.0873
classification	FVC < 80%	Random Forest	splitrule = gini, mtry = 12, min.node.size = 3	Youden's J	0.0917
classification	FVC < 80%	Random Forest	splitrule = extratrees, mtry = 14, min.node.size = 1	Youden's J	0.0568
classification	FVC < 80%	Random Forest	splitrule = extratrees, mtry = 14, min.node.size = 3	Youden's J	0.0647
classification	FVC < 80%	Random Forest	splitrule = gini, mtry = 14, min.node.size = 1	Youden's J	0.0881
classification	FVC < 80%	Random Forest	splitrule = gini, mtry = 14, min.node.size = 3	Youden's J	0.0887
classification	FVC < 80%	Random Forest	splitrule = extratrees, mtry = 16, min.node.size = 1	Youden's J	0.0539
classification	FVC < 80%	Random Forest	splitrule = extratrees, mtry = 16, min.node.size = 3	Youden's J	0.0596
classification	FVC < 80%	Random Forest	splitrule = gini, mtry = 16, min.node.size = 1	Youden's J	0.0842
classification	FVC < 80%	Random Forest	splitrule = gini, mtry = 16, min.node.size = 3	Youden's J	0.0838
classification	FVC < 80%	Random Forest	splitrule = extratrees, mtry = 18, min.node.size = 1	Youden's J	0.0661
classification	FVC < 80%	Random Forest	splitrule = extratrees, mtry = 18, min.node.size = 3	Youden's J	0.0586
classification	FVC < 80%	Random Forest	splitrule = gini, mtry = 18, min.node.size = 1	Youden's J	0.0834
classification	FVC < 80%	Random Forest	splitrule = gini, mtry = 18, min.node.size = 3	Youden's J	0.089
classification	FVC < 80%	Neural network	size = 1, decay = 1e-05	Youden's J	0.0104
classification	FVC < 80%	Neural network	size = 1, decay = 1e-04	Youden's J	0.0422
classification	FVC < 80%	Neural network	size = 1, decay = 0.001	Youden's J	0.0525
classification	FVC < 80%	Neural network	size = 1, decay = 0.01	Youden's J	0.0863
classification	FVC < 80%	Neural network	size = 1, decay = 0.1	Youden's J	0.0816
classification	FVC < 80%	Neural network	size = 3, decay = 1e-05	Youden's J	0.0286
classification	FVC < 80%	Neural network	size = 3, decay = 1e-04	Youden's J	0.0618
classification	FVC < 80%	Neural network	size = 3, decay = 0.001	Youden's J	0.0794
classification	FVC < 80%	Neural network	size = 3, decay = 0.01	Youden's J	0.0848
classification	FVC < 80%	Neural network	size = 3, decay = 0.1	Youden's J	0.0853
classification	FVC < 80%	Neural network	size = 5, decay = 1e-05	Youden's J	0.0495
classification	FVC < 80%	Neural network	size = 5, decay = 1e-04	Youden's J	0.0933
classification	FVC < 80%	Neural network	size = 5, decay = 0.001	Youden's J	0.0679
classification	FVC < 80%	Neural network	size = 5, decay = 0.01	Youden's J	0.0668
classification	FVC < 80%	Neural network	size = 5, decay = 0.1	Youden's J	0.0321
classification	FVC < 80%	Neural network	size = 7, decay = 1e-05	Youden's J	0.0549
classification	FVC < 80%	Neural network	size = 7, decay = 1e-04	Youden's J	0.0794
classification	FVC < 80%	Neural network	size = 7, decay = 0.001	Youden's J	0.0812
classification	FVC < 80%	Neural network	size = 7, decay = 0.01	Youden's J	0.081
classification	FVC < 80%	Neural network	size = 7, decay = 0.1	Youden's J	0.0577
classification	FVC < 80%	Neural network	size = 9, decay = 1e-05	Youden's J	0.068
classification	FVC < 80%	Neural network	size = 9, decay = 1e-04	Youden's J	0.0426
classification	FVC < 80%	Neural network	size = 9, decay = 0.001	Youden's J	0.0614
classification	FVC < 80%	Neural network	size = 9, decay = 0.01	Youden's J	0.0595
classification	FVC < 80%	Neural network	size = 9, decay = 0.1	Youden's J	0.0853
classification	FVC < 80%	Neural network	size = 11, decay = 1e-05	Youden's J	0.0671
classification	FVC < 80%	Neural network	size = 11, decay = 1e-04	Youden's J	0.0572
classification	FVC < 80%	Neural network	size = 11, decay = 0.001	Youden's J	0.0786
classification	FVC < 80%	Neural network	size = 11, decay = 0.01	Youden's J	0.0422
classification	FVC < 80%	Neural network	size = 11, decay = 0.1	Youden's J	0.0412
classification	FVC < 80%	Neural network	size = 13, decay = 1e-05	Youden's J	0.0594
classification	FVC < 80%	Neural network	size = 13, decay = 1e-04	Youden's J	0.0992
classification	FVC < 80%	Neural network	size = 13, decay = 0.001	Youden's J	0.0879
classification	FVC < 80%	Neural network	size = 13, decay = 0.01	Youden's J	0.0811
classification	FVC < 80%	Neural network	size = 13, decay = 0.1	Youden's J	0.0177
classification	FVC < 80%	Neural network	size = 15, decay = 1e-05	Youden's J	0.0689
classification	FVC < 80%	Neural network	size = 15, decay = 1e-04	Youden's J	0.0786
classification	FVC < 80%	Neural network	size = 15, decay = 0.001	Youden's J	0.0269
classification	FVC < 80%	Neural network	size = 15, decay = 0.01	Youden's J	0.068
classification	FVC < 80%	Neural network	size = 15, decay = 0.1	Youden's J	0.0363
classification	FVC < 80%	Neural network	size = 17, decay = 1e-05	Youden's J	0.0661
classification	FVC < 80%	Neural network	size = 17, decay = 1e-04	Youden's J	0.0574
classification	FVC < 80%	Neural network	size = 17, decay = 0.001	Youden's J	0.0913
classification	FVC < 80%	Neural network	size = 17, decay = 0.01	Youden's J	0.0589
classification	FVC < 80%	Neural network	size = 17, decay = 0.1	Youden's J	0.0718
classification	FVC < 80%	Neural network	size = 19, decay = 1e-05	Youden's J	0.0948
classification	FVC < 80%	Neural network	size = 19, decay = 1e-04	Youden's J	0.0851
classification	FVC < 80%	Neural network	size = 19, decay = 0.001	Youden's J	0.0493
classification	FVC < 80%	Neural network	size = 19, decay = 0.01	Youden's J	0.037
classification	FVC < 80%	Neural network	size = 19, decay = 0.1	Youden's J	0.0536
classification	FVC < 80%	SVM radial	sigma = 0.0153, C = 0.1	Youden's J	0.112
classification	FVC < 80%	SVM radial	sigma = 0.0153, C = 0.2	Youden's J	0.109
classification	FVC < 80%	SVM radial	sigma = 0.0153, C = 0.3	Youden's J	0.109
classification	FVC < 80%	SVM radial	sigma = 0.0153, C = 0.4	Youden's J	0.108
classification	FVC < 80%	SVM radial	sigma = 0.0153, C = 0.5	Youden's J	0.104
classification	FVC < 80%	SVM radial	sigma = 0.0153, C = 0.6	Youden's J	0.108
classification	FVC < 80%	SVM radial	sigma = 0.0153, C = 0.7	Youden's J	0.102
classification	FVC < 80%	SVM radial	sigma = 0.0153, C = 0.8	Youden's J	0.101
classification	FVC < 80%	SVM radial	sigma = 0.0153, C = 0.9	Youden's J	0.112
classification	FVC < 80%	SVM radial	sigma = 0.0153, C = 1	Youden's J	0.105
classification	FVC < 80%	SVM radial	sigma = 0.0153, C = 1.1	Youden's J	0.1
classification	FVC < 80%	SVM radial	sigma = 0.0153, C = 1.2	Youden's J	0.0961
classification	FVC < 80%	SVM radial	sigma = 0.0153, C = 1.3	Youden's J	0.0856
classification	FVC < 80%	SVM radial	sigma = 0.0153, C = 1.4	Youden's J	0.0949
classification	FVC < 80%	SVM radial	sigma = 0.0153, C = 1.5	Youden's J	0.1
classification	FVC < 80%	SVM radial	sigma = 0.0153, C = 1.6	Youden's J	0.0959
classification	FVC < 80%	SVM radial	sigma = 0.0153, C = 1.7	Youden's J	0.0991
classification	FVC < 80%	SVM radial	sigma = 0.0153, C = 1.8	Youden's J	0.0976
classification	FVC < 80%	SVM radial	sigma = 0.0153, C = 1.9	Youden's J	0.0891
classification	FVC < 80%	SVM radial	sigma = 0.0153, C = 2	Youden's J	0.0971
classification	FVC < 80%	GBM	shrinkage = 0.1, interaction.depth = 1, n.minobsinnode = 5, n.trees = 50	Youden's J	0.0944
classification	FVC < 80%	GBM	shrinkage = 0.1, interaction.depth = 1, n.minobsinnode = 10, n.trees = 50	Youden's J	0.0959
classification	FVC < 80%	GBM	shrinkage = 0.1, interaction.depth = 1, n.minobsinnode = 15, n.trees = 50	Youden's J	0.102
classification	FVC < 80%	GBM	shrinkage = 0.1, interaction.depth = 2, n.minobsinnode = 5, n.trees = 50	Youden's J	0.0953
classification	FVC < 80%	GBM	shrinkage = 0.1, interaction.depth = 2, n.minobsinnode = 10, n.trees = 50	Youden's J	0.0906
classification	FVC < 80%	GBM	shrinkage = 0.1, interaction.depth = 2, n.minobsinnode = 15, n.trees = 50	Youden's J	0.101
classification	FVC < 80%	GBM	shrinkage = 0.1, interaction.depth = 3, n.minobsinnode = 5, n.trees = 50	Youden's J	0.0882
classification	FVC < 80%	GBM	shrinkage = 0.1, interaction.depth = 3, n.minobsinnode = 10, n.trees = 50	Youden's J	0.107
classification	FVC < 80%	GBM	shrinkage = 0.1, interaction.depth = 3, n.minobsinnode = 15, n.trees = 50	Youden's J	0.101
classification	FVC < 80%	GBM	shrinkage = 0.1, interaction.depth = 4, n.minobsinnode = 5, n.trees = 50	Youden's J	0.104
classification	FVC < 80%	GBM	shrinkage = 0.1, interaction.depth = 4, n.minobsinnode = 10, n.trees = 50	Youden's J	0.114
classification	FVC < 80%	GBM	shrinkage = 0.1, interaction.depth = 4, n.minobsinnode = 15, n.trees = 50	Youden's J	0.116
classification	FVC < 80%	GBM	shrinkage = 0.1, interaction.depth = 1, n.minobsinnode = 5, n.trees = 100	Youden's J	0.109
classification	FVC < 80%	GBM	shrinkage = 0.1, interaction.depth = 1, n.minobsinnode = 10, n.trees = 100	Youden's J	0.106
classification	FVC < 80%	GBM	shrinkage = 0.1, interaction.depth = 1, n.minobsinnode = 15, n.trees = 100	Youden's J	0.114
classification	FVC < 80%	GBM	shrinkage = 0.1, interaction.depth = 2, n.minobsinnode = 5, n.trees = 100	Youden's J	0.0952
classification	FVC < 80%	GBM	shrinkage = 0.1, interaction.depth = 2, n.minobsinnode = 10, n.trees = 100	Youden's J	0.118
classification	FVC < 80%	GBM	shrinkage = 0.1, interaction.depth = 2, n.minobsinnode = 15, n.trees = 100	Youden's J	0.121
classification	FVC < 80%	GBM	shrinkage = 0.1, interaction.depth = 3, n.minobsinnode = 5, n.trees = 100	Youden's J	0.0982
classification	FVC < 80%	GBM	shrinkage = 0.1, interaction.depth = 3, n.minobsinnode = 10, n.trees = 100	Youden's J	0.105
classification	FVC < 80%	GBM	shrinkage = 0.1, interaction.depth = 3, n.minobsinnode = 15, n.trees = 100	Youden's J	0.116
classification	FVC < 80%	GBM	shrinkage = 0.1, interaction.depth = 4, n.minobsinnode = 5, n.trees = 100	Youden's J	0.115
classification	FVC < 80%	GBM	shrinkage = 0.1, interaction.depth = 4, n.minobsinnode = 10, n.trees = 100	Youden's J	0.111
classification	FVC < 80%	GBM	shrinkage = 0.1, interaction.depth = 4, n.minobsinnode = 15, n.trees = 100	Youden's J	0.102
classification	FVC < 80%	GBM	shrinkage = 0.1, interaction.depth = 1, n.minobsinnode = 5, n.trees = 150	Youden's J	0.118
classification	FVC < 80%	GBM	shrinkage = 0.1, interaction.depth = 1, n.minobsinnode = 10, n.trees = 150	Youden's J	0.0966
classification	FVC < 80%	GBM	shrinkage = 0.1, interaction.depth = 1, n.minobsinnode = 15, n.trees = 150	Youden's J	0.116
classification	FVC < 80%	GBM	shrinkage = 0.1, interaction.depth = 2, n.minobsinnode = 5, n.trees = 150	Youden's J	0.0992
classification	FVC < 80%	GBM	shrinkage = 0.1, interaction.depth = 2, n.minobsinnode = 10, n.trees = 150	Youden's J	0.12
classification	FVC < 80%	GBM	shrinkage = 0.1, interaction.depth = 2, n.minobsinnode = 15, n.trees = 150	Youden's J	0.114
classification	FVC < 80%	GBM	shrinkage = 0.1, interaction.depth = 3, n.minobsinnode = 5, n.trees = 150	Youden's J	0.116
classification	FVC < 80%	GBM	shrinkage = 0.1, interaction.depth = 3, n.minobsinnode = 10, n.trees = 150	Youden's J	0.105
classification	FVC < 80%	GBM	shrinkage = 0.1, interaction.depth = 3, n.minobsinnode = 15, n.trees = 150	Youden's J	0.131
classification	FVC < 80%	GBM	shrinkage = 0.1, interaction.depth = 4, n.minobsinnode = 5, n.trees = 150	Youden's J	0.114
classification	FVC < 80%	GBM	shrinkage = 0.1, interaction.depth = 4, n.minobsinnode = 10, n.trees = 150	Youden's J	0.118
classification	FVC < 80%	GBM	shrinkage = 0.1, interaction.depth = 4, n.minobsinnode = 15, n.trees = 150	Youden's J	0.106
classification	FVC < 80%	GBM	shrinkage = 0.1, interaction.depth = 1, n.minobsinnode = 5, n.trees = 200	Youden's J	0.116
classification	FVC < 80%	GBM	shrinkage = 0.1, interaction.depth = 1, n.minobsinnode = 10, n.trees = 200	Youden's J	0.107
classification	FVC < 80%	GBM	shrinkage = 0.1, interaction.depth = 1, n.minobsinnode = 15, n.trees = 200	Youden's J	0.105
classification	FVC < 80%	GBM	shrinkage = 0.1, interaction.depth = 2, n.minobsinnode = 5, n.trees = 200	Youden's J	0.101
classification	FVC < 80%	GBM	shrinkage = 0.1, interaction.depth = 2, n.minobsinnode = 10, n.trees = 200	Youden's J	0.12
classification	FVC < 80%	GBM	shrinkage = 0.1, interaction.depth = 2, n.minobsinnode = 15, n.trees = 200	Youden's J	0.109
classification	FVC < 80%	GBM	shrinkage = 0.1, interaction.depth = 3, n.minobsinnode = 5, n.trees = 200	Youden's J	0.119
classification	FVC < 80%	GBM	shrinkage = 0.1, interaction.depth = 3, n.minobsinnode = 10, n.trees = 200	Youden's J	0.111
classification	FVC < 80%	GBM	shrinkage = 0.1, interaction.depth = 3, n.minobsinnode = 15, n.trees = 200	Youden's J	0.121
classification	FVC < 80%	GBM	shrinkage = 0.1, interaction.depth = 4, n.minobsinnode = 5, n.trees = 200	Youden's J	0.108
classification	FVC < 80%	GBM	shrinkage = 0.1, interaction.depth = 4, n.minobsinnode = 10, n.trees = 200	Youden's J	0.114
classification	FVC < 80%	GBM	shrinkage = 0.1, interaction.depth = 4, n.minobsinnode = 15, n.trees = 200	Youden's J	0.126
classification	FEV1 < 80%	Random Forest	splitrule = extratrees, mtry = 2, min.node.size = 1	Youden's J	0.0108
classification	FEV1 < 80%	Random Forest	splitrule = extratrees, mtry = 2, min.node.size = 3	Youden's J	0.011
classification	FEV1 < 80%	Random Forest	splitrule = gini, mtry = 2, min.node.size = 1	Youden's J	0.0158
classification	FEV1 < 80%	Random Forest	splitrule = gini, mtry = 2, min.node.size = 3	Youden's J	0.0192
classification	FEV1 < 80%	Random Forest	splitrule = extratrees, mtry = 4, min.node.size = 1	Youden's J	0.0155
classification	FEV1 < 80%	Random Forest	splitrule = extratrees, mtry = 4, min.node.size = 3	Youden's J	0.0255
classification	FEV1 < 80%	Random Forest	splitrule = gini, mtry = 4, min.node.size = 1	Youden's J	0.0664
classification	FEV1 < 80%	Random Forest	splitrule = gini, mtry = 4, min.node.size = 3	Youden's J	0.0523
classification	FEV1 < 80%	Random Forest	splitrule = extratrees, mtry = 6, min.node.size = 1	Youden's J	0.0299
classification	FEV1 < 80%	Random Forest	splitrule = extratrees, mtry = 6, min.node.size = 3	Youden's J	0.0341
classification	FEV1 < 80%	Random Forest	splitrule = gini, mtry = 6, min.node.size = 1	Youden's J	0.0677
classification	FEV1 < 80%	Random Forest	splitrule = gini, mtry = 6, min.node.size = 3	Youden's J	0.0757
classification	FEV1 < 80%	Random Forest	splitrule = extratrees, mtry = 8, min.node.size = 1	Youden's J	0.0448
classification	FEV1 < 80%	Random Forest	splitrule = extratrees, mtry = 8, min.node.size = 3	Youden's J	0.0382
classification	FEV1 < 80%	Random Forest	splitrule = gini, mtry = 8, min.node.size = 1	Youden's J	0.0907
classification	FEV1 < 80%	Random Forest	splitrule = gini, mtry = 8, min.node.size = 3	Youden's J	0.0898
classification	FEV1 < 80%	Random Forest	splitrule = extratrees, mtry = 10, min.node.size = 1	Youden's J	0.043
classification	FEV1 < 80%	Random Forest	splitrule = extratrees, mtry = 10, min.node.size = 3	Youden's J	0.0377
classification	FEV1 < 80%	Random Forest	splitrule = gini, mtry = 10, min.node.size = 1	Youden's J	0.0953
classification	FEV1 < 80%	Random Forest	splitrule = gini, mtry = 10, min.node.size = 3	Youden's J	0.0976
classification	FEV1 < 80%	Random Forest	splitrule = extratrees, mtry = 12, min.node.size = 1	Youden's J	0.0507
classification	FEV1 < 80%	Random Forest	splitrule = extratrees, mtry = 12, min.node.size = 3	Youden's J	0.0447
classification	FEV1 < 80%	Random Forest	splitrule = gini, mtry = 12, min.node.size = 1	Youden's J	0.0898
classification	FEV1 < 80%	Random Forest	splitrule = gini, mtry = 12, min.node.size = 3	Youden's J	0.0921
classification	FEV1 < 80%	Random Forest	splitrule = extratrees, mtry = 14, min.node.size = 1	Youden's J	0.0401
classification	FEV1 < 80%	Random Forest	splitrule = extratrees, mtry = 14, min.node.size = 3	Youden's J	0.0503
classification	FEV1 < 80%	Random Forest	splitrule = gini, mtry = 14, min.node.size = 1	Youden's J	0.0987
classification	FEV1 < 80%	Random Forest	splitrule = gini, mtry = 14, min.node.size = 3	Youden's J	0.0891
classification	FEV1 < 80%	Random Forest	splitrule = extratrees, mtry = 16, min.node.size = 1	Youden's J	0.0588
classification	FEV1 < 80%	Random Forest	splitrule = extratrees, mtry = 16, min.node.size = 3	Youden's J	0.0484
classification	FEV1 < 80%	Random Forest	splitrule = gini, mtry = 16, min.node.size = 1	Youden's J	0.0916
classification	FEV1 < 80%	Random Forest	splitrule = gini, mtry = 16, min.node.size = 3	Youden's J	0.0876
classification	FEV1 < 80%	Random Forest	splitrule = extratrees, mtry = 18, min.node.size = 1	Youden's J	0.0521
classification	FEV1 < 80%	Random Forest	splitrule = extratrees, mtry = 18, min.node.size = 3	Youden's J	0.0557
classification	FEV1 < 80%	Random Forest	splitrule = gini, mtry = 18, min.node.size = 1	Youden's J	0.0887
classification	FEV1 < 80%	Random Forest	splitrule = gini, mtry = 18, min.node.size = 3	Youden's J	0.0921
classification	FEV1 < 80%	Neural network	size = 1, decay = 1e-05	Youden's J	0.0319
classification	FEV1 < 80%	Neural network	size = 1, decay = 1e-04	Youden's J	0.0114
classification	FEV1 < 80%	Neural network	size = 1, decay = 0.001	Youden's J	0.0635
classification	FEV1 < 80%	Neural network	size = 1, decay = 0.01	Youden's J	0.0991
classification	FEV1 < 80%	Neural network	size = 1, decay = 0.1	Youden's J	0.0996
classification	FEV1 < 80%	Neural network	size = 3, decay = 1e-05	Youden's J	0.025
classification	FEV1 < 80%	Neural network	size = 3, decay = 1e-04	Youden's J	0.0398
classification	FEV1 < 80%	Neural network	size = 3, decay = 0.001	Youden's J	0.0894
classification	FEV1 < 80%	Neural network	size = 3, decay = 0.01	Youden's J	0.0582
classification	FEV1 < 80%	Neural network	size = 3, decay = 0.1	Youden's J	0.0959
classification	FEV1 < 80%	Neural network	size = 5, decay = 1e-05	Youden's J	0.0898
classification	FEV1 < 80%	Neural network	size = 5, decay = 1e-04	Youden's J	0.0745
classification	FEV1 < 80%	Neural network	size = 5, decay = 0.001	Youden's J	0.0566
classification	FEV1 < 80%	Neural network	size = 5, decay = 0.01	Youden's J	0.0845
classification	FEV1 < 80%	Neural network	size = 5, decay = 0.1	Youden's J	0.0722
classification	FEV1 < 80%	Neural network	size = 7, decay = 1e-05	Youden's J	0.108
classification	FEV1 < 80%	Neural network	size = 7, decay = 1e-04	Youden's J	0.0761
classification	FEV1 < 80%	Neural network	size = 7, decay = 0.001	Youden's J	0.0666
classification	FEV1 < 80%	Neural network	size = 7, decay = 0.01	Youden's J	0.0645
classification	FEV1 < 80%	Neural network	size = 7, decay = 0.1	Youden's J	0.0646
classification	FEV1 < 80%	Neural network	size = 9, decay = 1e-05	Youden's J	0.11
classification	FEV1 < 80%	Neural network	size = 9, decay = 1e-04	Youden's J	0.091
classification	FEV1 < 80%	Neural network	size = 9, decay = 0.001	Youden's J	0.105
classification	FEV1 < 80%	Neural network	size = 9, decay = 0.01	Youden's J	0.0853
classification	FEV1 < 80%	Neural network	size = 9, decay = 0.1	Youden's J	0.0567
classification	FEV1 < 80%	Neural network	size = 11, decay = 1e-05	Youden's J	0.0827
classification	FEV1 < 80%	Neural network	size = 11, decay = 1e-04	Youden's J	0.116
classification	FEV1 < 80%	Neural network	size = 11, decay = 0.001	Youden's J	0.0514
classification	FEV1 < 80%	Neural network	size = 11, decay = 0.01	Youden's J	0.0652
classification	FEV1 < 80%	Neural network	size = 11, decay = 0.1	Youden's J	0.0743
classification	FEV1 < 80%	Neural network	size = 13, decay = 1e-05	Youden's J	0.0876
classification	FEV1 < 80%	Neural network	size = 13, decay = 1e-04	Youden's J	0.0956
classification	FEV1 < 80%	Neural network	size = 13, decay = 0.001	Youden's J	0.0684
classification	FEV1 < 80%	Neural network	size = 13, decay = 0.01	Youden's J	0.0726
classification	FEV1 < 80%	Neural network	size = 13, decay = 0.1	Youden's J	0.069
classification	FEV1 < 80%	Neural network	size = 15, decay = 1e-05	Youden's J	0.0996
classification	FEV1 < 80%	Neural network	size = 15, decay = 1e-04	Youden's J	0.0585
classification	FEV1 < 80%	Neural network	size = 15, decay = 0.001	Youden's J	0.0819
classification	FEV1 < 80%	Neural network	size = 15, decay = 0.01	Youden's J	0.0655
classification	FEV1 < 80%	Neural network	size = 15, decay = 0.1	Youden's J	0.0808
classification	FEV1 < 80%	Neural network	size = 17, decay = 1e-05	Youden's J	0.105
classification	FEV1 < 80%	Neural network	size = 17, decay = 1e-04	Youden's J	0.0879
classification	FEV1 < 80%	Neural network	size = 17, decay = 0.001	Youden's J	0.0869
classification	FEV1 < 80%	Neural network	size = 17, decay = 0.01	Youden's J	0.0771
classification	FEV1 < 80%	Neural network	size = 17, decay = 0.1	Youden's J	0.0828
classification	FEV1 < 80%	Neural network	size = 19, decay = 1e-05	Youden's J	0.0673
classification	FEV1 < 80%	Neural network	size = 19, decay = 1e-04	Youden's J	0.064
classification	FEV1 < 80%	Neural network	size = 19, decay = 0.001	Youden's J	0.109
classification	FEV1 < 80%	Neural network	size = 19, decay = 0.01	Youden's J	0.081
classification	FEV1 < 80%	Neural network	size = 19, decay = 0.1	Youden's J	0.082
classification	FEV1 < 80%	SVM radial	sigma = 0.0153, C = 0.1	Youden's J	0.117
classification	FEV1 < 80%	SVM radial	sigma = 0.0153, C = 0.2	Youden's J	0.104
classification	FEV1 < 80%	SVM radial	sigma = 0.0153, C = 0.3	Youden's J	0.106
classification	FEV1 < 80%	SVM radial	sigma = 0.0153, C = 0.4	Youden's J	0.105
classification	FEV1 < 80%	SVM radial	sigma = 0.0153, C = 0.5	Youden's J	0.11
classification	FEV1 < 80%	SVM radial	sigma = 0.0153, C = 0.6	Youden's J	0.106
classification	FEV1 < 80%	SVM radial	sigma = 0.0153, C = 0.7	Youden's J	0.108
classification	FEV1 < 80%	SVM radial	sigma = 0.0153, C = 0.8	Youden's J	0.104
classification	FEV1 < 80%	SVM radial	sigma = 0.0153, C = 0.9	Youden's J	0.103
classification	FEV1 < 80%	SVM radial	sigma = 0.0153, C = 1	Youden's J	0.106
classification	FEV1 < 80%	SVM radial	sigma = 0.0153, C = 1.1	Youden's J	0.111
classification	FEV1 < 80%	SVM radial	sigma = 0.0153, C = 1.2	Youden's J	0.0991
classification	FEV1 < 80%	SVM radial	sigma = 0.0153, C = 1.3	Youden's J	0.0933
classification	FEV1 < 80%	SVM radial	sigma = 0.0153, C = 1.4	Youden's J	0.0984
classification	FEV1 < 80%	SVM radial	sigma = 0.0153, C = 1.5	Youden's J	0.0897
classification	FEV1 < 80%	SVM radial	sigma = 0.0153, C = 1.6	Youden's J	0.0856
classification	FEV1 < 80%	SVM radial	sigma = 0.0153, C = 1.7	Youden's J	0.0865
classification	FEV1 < 80%	SVM radial	sigma = 0.0153, C = 1.8	Youden's J	0.0898
classification	FEV1 < 80%	SVM radial	sigma = 0.0153, C = 1.9	Youden's J	0.0854
classification	FEV1 < 80%	SVM radial	sigma = 0.0153, C = 2	Youden's J	0.0821
classification	FEV1 < 80%	GBM	shrinkage = 0.1, interaction.depth = 1, n.minobsinnode = 5, n.trees = 50	Youden's J	0.0805
classification	FEV1 < 80%	GBM	shrinkage = 0.1, interaction.depth = 1, n.minobsinnode = 10, n.trees = 50	Youden's J	0.0898
classification	FEV1 < 80%	GBM	shrinkage = 0.1, interaction.depth = 1, n.minobsinnode = 15, n.trees = 50	Youden's J	0.0941
classification	FEV1 < 80%	GBM	shrinkage = 0.1, interaction.depth = 2, n.minobsinnode = 5, n.trees = 50	Youden's J	0.118
classification	FEV1 < 80%	GBM	shrinkage = 0.1, interaction.depth = 2, n.minobsinnode = 10, n.trees = 50	Youden's J	0.113
classification	FEV1 < 80%	GBM	shrinkage = 0.1, interaction.depth = 2, n.minobsinnode = 15, n.trees = 50	Youden's J	0.0933
classification	FEV1 < 80%	GBM	shrinkage = 0.1, interaction.depth = 3, n.minobsinnode = 5, n.trees = 50	Youden's J	0.106
classification	FEV1 < 80%	GBM	shrinkage = 0.1, interaction.depth = 3, n.minobsinnode = 10, n.trees = 50	Youden's J	0.102
classification	FEV1 < 80%	GBM	shrinkage = 0.1, interaction.depth = 3, n.minobsinnode = 15, n.trees = 50	Youden's J	0.111
classification	FEV1 < 80%	GBM	shrinkage = 0.1, interaction.depth = 4, n.minobsinnode = 5, n.trees = 50	Youden's J	0.0929
classification	FEV1 < 80%	GBM	shrinkage = 0.1, interaction.depth = 4, n.minobsinnode = 10, n.trees = 50	Youden's J	0.0915
classification	FEV1 < 80%	GBM	shrinkage = 0.1, interaction.depth = 4, n.minobsinnode = 15, n.trees = 50	Youden's J	0.101
classification	FEV1 < 80%	GBM	shrinkage = 0.1, interaction.depth = 1, n.minobsinnode = 5, n.trees = 100	Youden's J	0.13
classification	FEV1 < 80%	GBM	shrinkage = 0.1, interaction.depth = 1, n.minobsinnode = 10, n.trees = 100	Youden's J	0.121
classification	FEV1 < 80%	GBM	shrinkage = 0.1, interaction.depth = 1, n.minobsinnode = 15, n.trees = 100	Youden's J	0.109
classification	FEV1 < 80%	GBM	shrinkage = 0.1, interaction.depth = 2, n.minobsinnode = 5, n.trees = 100	Youden's J	0.113
classification	FEV1 < 80%	GBM	shrinkage = 0.1, interaction.depth = 2, n.minobsinnode = 10, n.trees = 100	Youden's J	0.121
classification	FEV1 < 80%	GBM	shrinkage = 0.1, interaction.depth = 2, n.minobsinnode = 15, n.trees = 100	Youden's J	0.0953
classification	FEV1 < 80%	GBM	shrinkage = 0.1, interaction.depth = 3, n.minobsinnode = 5, n.trees = 100	Youden's J	0.106
classification	FEV1 < 80%	GBM	shrinkage = 0.1, interaction.depth = 3, n.minobsinnode = 10, n.trees = 100	Youden's J	0.104
classification	FEV1 < 80%	GBM	shrinkage = 0.1, interaction.depth = 3, n.minobsinnode = 15, n.trees = 100	Youden's J	0.0937
classification	FEV1 < 80%	GBM	shrinkage = 0.1, interaction.depth = 4, n.minobsinnode = 5, n.trees = 100	Youden's J	0.0946
classification	FEV1 < 80%	GBM	shrinkage = 0.1, interaction.depth = 4, n.minobsinnode = 10, n.trees = 100	Youden's J	0.0906
classification	FEV1 < 80%	GBM	shrinkage = 0.1, interaction.depth = 4, n.minobsinnode = 15, n.trees = 100	Youden's J	0.0834
classification	FEV1 < 80%	GBM	shrinkage = 0.1, interaction.depth = 1, n.minobsinnode = 5, n.trees = 150	Youden's J	0.144
classification	FEV1 < 80%	GBM	shrinkage = 0.1, interaction.depth = 1, n.minobsinnode = 10, n.trees = 150	Youden's J	0.129
classification	FEV1 < 80%	GBM	shrinkage = 0.1, interaction.depth = 1, n.minobsinnode = 15, n.trees = 150	Youden's J	0.123
classification	FEV1 < 80%	GBM	shrinkage = 0.1, interaction.depth = 2, n.minobsinnode = 5, n.trees = 150	Youden's J	0.108
classification	FEV1 < 80%	GBM	shrinkage = 0.1, interaction.depth = 2, n.minobsinnode = 10, n.trees = 150	Youden's J	0.12
classification	FEV1 < 80%	GBM	shrinkage = 0.1, interaction.depth = 2, n.minobsinnode = 15, n.trees = 150	Youden's J	0.0747
classification	FEV1 < 80%	GBM	shrinkage = 0.1, interaction.depth = 3, n.minobsinnode = 5, n.trees = 150	Youden's J	0.112
classification	FEV1 < 80%	GBM	shrinkage = 0.1, interaction.depth = 3, n.minobsinnode = 10, n.trees = 150	Youden's J	0.0857
classification	FEV1 < 80%	GBM	shrinkage = 0.1, interaction.depth = 3, n.minobsinnode = 15, n.trees = 150	Youden's J	0.0874
classification	FEV1 < 80%	GBM	shrinkage = 0.1, interaction.depth = 4, n.minobsinnode = 5, n.trees = 150	Youden's J	0.1
classification	FEV1 < 80%	GBM	shrinkage = 0.1, interaction.depth = 4, n.minobsinnode = 10, n.trees = 150	Youden's J	0.0825
classification	FEV1 < 80%	GBM	shrinkage = 0.1, interaction.depth = 4, n.minobsinnode = 15, n.trees = 150	Youden's J	0.0858
classification	FEV1 < 80%	GBM	shrinkage = 0.1, interaction.depth = 1, n.minobsinnode = 5, n.trees = 200	Youden's J	0.146
classification	FEV1 < 80%	GBM	shrinkage = 0.1, interaction.depth = 1, n.minobsinnode = 10, n.trees = 200	Youden's J	0.139
classification	FEV1 < 80%	GBM	shrinkage = 0.1, interaction.depth = 1, n.minobsinnode = 15, n.trees = 200	Youden's J	0.113
classification	FEV1 < 80%	GBM	shrinkage = 0.1, interaction.depth = 2, n.minobsinnode = 5, n.trees = 200	Youden's J	0.101
classification	FEV1 < 80%	GBM	shrinkage = 0.1, interaction.depth = 2, n.minobsinnode = 10, n.trees = 200	Youden's J	0.121
classification	FEV1 < 80%	GBM	shrinkage = 0.1, interaction.depth = 2, n.minobsinnode = 15, n.trees = 200	Youden's J	0.0688
classification	FEV1 < 80%	GBM	shrinkage = 0.1, interaction.depth = 3, n.minobsinnode = 5, n.trees = 200	Youden's J	0.107
classification	FEV1 < 80%	GBM	shrinkage = 0.1, interaction.depth = 3, n.minobsinnode = 10, n.trees = 200	Youden's J	0.0919
classification	FEV1 < 80%	GBM	shrinkage = 0.1, interaction.depth = 3, n.minobsinnode = 15, n.trees = 200	Youden's J	0.0876
classification	FEV1 < 80%	GBM	shrinkage = 0.1, interaction.depth = 4, n.minobsinnode = 5, n.trees = 200	Youden's J	0.0965
classification	FEV1 < 80%	GBM	shrinkage = 0.1, interaction.depth = 4, n.minobsinnode = 10, n.trees = 200	Youden's J	0.096
classification	FEV1 < 80%	GBM	shrinkage = 0.1, interaction.depth = 4, n.minobsinnode = 15, n.trees = 200	Youden's J	0.0866
regression	DLCO	Random Forest	splitrule = extratrees, mtry = 2, min.node.size = 3	Mean absolute error	12.6
regression	DLCO	Random Forest	splitrule = extratrees, mtry = 2, min.node.size = 5	Mean absolute error	12.6
regression	DLCO	Random Forest	splitrule = extratrees, mtry = 2, min.node.size = 7	Mean absolute error	12.6
regression	DLCO	Random Forest	splitrule = variance, mtry = 2, min.node.size = 3	Mean absolute error	12.3
regression	DLCO	Random Forest	splitrule = variance, mtry = 2, min.node.size = 5	Mean absolute error	12.4
regression	DLCO	Random Forest	splitrule = variance, mtry = 2, min.node.size = 7	Mean absolute error	12.3
regression	DLCO	Random Forest	splitrule = extratrees, mtry = 4, min.node.size = 3	Mean absolute error	12.6
regression	DLCO	Random Forest	splitrule = extratrees, mtry = 4, min.node.size = 5	Mean absolute error	12.6
regression	DLCO	Random Forest	splitrule = extratrees, mtry = 4, min.node.size = 7	Mean absolute error	12.6
regression	DLCO	Random Forest	splitrule = variance, mtry = 4, min.node.size = 3	Mean absolute error	12.2
regression	DLCO	Random Forest	splitrule = variance, mtry = 4, min.node.size = 5	Mean absolute error	12.2
regression	DLCO	Random Forest	splitrule = variance, mtry = 4, min.node.size = 7	Mean absolute error	12.1
regression	DLCO	Random Forest	splitrule = extratrees, mtry = 6, min.node.size = 3	Mean absolute error	12.7
regression	DLCO	Random Forest	splitrule = extratrees, mtry = 6, min.node.size = 5	Mean absolute error	12.6
regression	DLCO	Random Forest	splitrule = extratrees, mtry = 6, min.node.size = 7	Mean absolute error	12.6
regression	DLCO	Random Forest	splitrule = variance, mtry = 6, min.node.size = 3	Mean absolute error	12.1
regression	DLCO	Random Forest	splitrule = variance, mtry = 6, min.node.size = 5	Mean absolute error	12.1
regression	DLCO	Random Forest	splitrule = variance, mtry = 6, min.node.size = 7	Mean absolute error	12.1
regression	DLCO	Random Forest	splitrule = extratrees, mtry = 8, min.node.size = 3	Mean absolute error	12.7
regression	DLCO	Random Forest	splitrule = extratrees, mtry = 8, min.node.size = 5	Mean absolute error	12.7
regression	DLCO	Random Forest	splitrule = extratrees, mtry = 8, min.node.size = 7	Mean absolute error	12.7
regression	DLCO	Random Forest	splitrule = variance, mtry = 8, min.node.size = 3	Mean absolute error	12.1
regression	DLCO	Random Forest	splitrule = variance, mtry = 8, min.node.size = 5	Mean absolute error	12.1
regression	DLCO	Random Forest	splitrule = variance, mtry = 8, min.node.size = 7	Mean absolute error	12.1
regression	DLCO	Random Forest	splitrule = extratrees, mtry = 10, min.node.size = 3	Mean absolute error	12.8
regression	DLCO	Random Forest	splitrule = extratrees, mtry = 10, min.node.size = 5	Mean absolute error	12.7
regression	DLCO	Random Forest	splitrule = extratrees, mtry = 10, min.node.size = 7	Mean absolute error	12.7
regression	DLCO	Random Forest	splitrule = variance, mtry = 10, min.node.size = 3	Mean absolute error	12.1
regression	DLCO	Random Forest	splitrule = variance, mtry = 10, min.node.size = 5	Mean absolute error	12.1
regression	DLCO	Random Forest	splitrule = variance, mtry = 10, min.node.size = 7	Mean absolute error	12.1
regression	DLCO	Random Forest	splitrule = extratrees, mtry = 12, min.node.size = 3	Mean absolute error	12.8
regression	DLCO	Random Forest	splitrule = extratrees, mtry = 12, min.node.size = 5	Mean absolute error	12.8
regression	DLCO	Random Forest	splitrule = extratrees, mtry = 12, min.node.size = 7	Mean absolute error	12.8
regression	DLCO	Random Forest	splitrule = variance, mtry = 12, min.node.size = 3	Mean absolute error	12.1
regression	DLCO	Random Forest	splitrule = variance, mtry = 12, min.node.size = 5	Mean absolute error	12.1
regression	DLCO	Random Forest	splitrule = variance, mtry = 12, min.node.size = 7	Mean absolute error	12.1
regression	DLCO	Random Forest	splitrule = extratrees, mtry = 14, min.node.size = 3	Mean absolute error	12.8
regression	DLCO	Random Forest	splitrule = extratrees, mtry = 14, min.node.size = 5	Mean absolute error	12.8
regression	DLCO	Random Forest	splitrule = extratrees, mtry = 14, min.node.size = 7	Mean absolute error	12.8
regression	DLCO	Random Forest	splitrule = variance, mtry = 14, min.node.size = 3	Mean absolute error	12.2
regression	DLCO	Random Forest	splitrule = variance, mtry = 14, min.node.size = 5	Mean absolute error	12.2
regression	DLCO	Random Forest	splitrule = variance, mtry = 14, min.node.size = 7	Mean absolute error	12.1
regression	DLCO	Random Forest	splitrule = extratrees, mtry = 16, min.node.size = 3	Mean absolute error	12.9
regression	DLCO	Random Forest	splitrule = extratrees, mtry = 16, min.node.size = 5	Mean absolute error	12.8
regression	DLCO	Random Forest	splitrule = extratrees, mtry = 16, min.node.size = 7	Mean absolute error	12.8
regression	DLCO	Random Forest	splitrule = variance, mtry = 16, min.node.size = 3	Mean absolute error	12.2
regression	DLCO	Random Forest	splitrule = variance, mtry = 16, min.node.size = 5	Mean absolute error	12.2
regression	DLCO	Random Forest	splitrule = variance, mtry = 16, min.node.size = 7	Mean absolute error	12.2
regression	DLCO	Random Forest	splitrule = extratrees, mtry = 18, min.node.size = 3	Mean absolute error	12.9
regression	DLCO	Random Forest	splitrule = extratrees, mtry = 18, min.node.size = 5	Mean absolute error	12.9
regression	DLCO	Random Forest	splitrule = extratrees, mtry = 18, min.node.size = 7	Mean absolute error	12.8
regression	DLCO	Random Forest	splitrule = variance, mtry = 18, min.node.size = 3	Mean absolute error	12.2
regression	DLCO	Random Forest	splitrule = variance, mtry = 18, min.node.size = 5	Mean absolute error	12.2
regression	DLCO	Random Forest	splitrule = variance, mtry = 18, min.node.size = 7	Mean absolute error	12.2
regression	DLCO	Neural network	size = 1, decay = 1e-05	Mean absolute error	15.2
regression	DLCO	Neural network	size = 1, decay = 1e-04	Mean absolute error	15
regression	DLCO	Neural network	size = 1, decay = 0.001	Mean absolute error	14.9
regression	DLCO	Neural network	size = 1, decay = 0.01	Mean absolute error	14.4
regression	DLCO	Neural network	size = 1, decay = 0.1	Mean absolute error	14.5
regression	DLCO	Neural network	size = 3, decay = 1e-05	Mean absolute error	14.8
regression	DLCO	Neural network	size = 3, decay = 1e-04	Mean absolute error	15.1
regression	DLCO	Neural network	size = 3, decay = 0.001	Mean absolute error	14.6
regression	DLCO	Neural network	size = 3, decay = 0.01	Mean absolute error	14.5
regression	DLCO	Neural network	size = 3, decay = 0.1	Mean absolute error	14.4
regression	DLCO	Neural network	size = 5, decay = 1e-05	Mean absolute error	14.7
regression	DLCO	Neural network	size = 5, decay = 1e-04	Mean absolute error	14.7
regression	DLCO	Neural network	size = 5, decay = 0.001	Mean absolute error	14.3
regression	DLCO	Neural network	size = 5, decay = 0.01	Mean absolute error	14.3
regression	DLCO	Neural network	size = 5, decay = 0.1	Mean absolute error	14.7
regression	DLCO	Neural network	size = 7, decay = 1e-05	Mean absolute error	14.5
regression	DLCO	Neural network	size = 7, decay = 1e-04	Mean absolute error	14.4
regression	DLCO	Neural network	size = 7, decay = 0.001	Mean absolute error	14.2
regression	DLCO	Neural network	size = 7, decay = 0.01	Mean absolute error	14
regression	DLCO	Neural network	size = 7, decay = 0.1	Mean absolute error	14.3
regression	DLCO	Neural network	size = 9, decay = 1e-05	Mean absolute error	14.1
regression	DLCO	Neural network	size = 9, decay = 1e-04	Mean absolute error	14
regression	DLCO	Neural network	size = 9, decay = 0.001	Mean absolute error	14.1
regression	DLCO	Neural network	size = 9, decay = 0.01	Mean absolute error	13.8
regression	DLCO	Neural network	size = 9, decay = 0.1	Mean absolute error	14.9
regression	DLCO	Neural network	size = 11, decay = 1e-05	Mean absolute error	14.1
regression	DLCO	Neural network	size = 11, decay = 1e-04	Mean absolute error	14.3
regression	DLCO	Neural network	size = 11, decay = 0.001	Mean absolute error	14.2
regression	DLCO	Neural network	size = 11, decay = 0.01	Mean absolute error	14
regression	DLCO	Neural network	size = 11, decay = 0.1	Mean absolute error	14.8
regression	DLCO	Neural network	size = 13, decay = 1e-05	Mean absolute error	14.1
regression	DLCO	Neural network	size = 13, decay = 1e-04	Mean absolute error	13.8
regression	DLCO	Neural network	size = 13, decay = 0.001	Mean absolute error	14.1
regression	DLCO	Neural network	size = 13, decay = 0.01	Mean absolute error	13.8
regression	DLCO	Neural network	size = 13, decay = 0.1	Mean absolute error	15.3
regression	DLCO	Neural network	size = 15, decay = 1e-05	Mean absolute error	14
regression	DLCO	Neural network	size = 15, decay = 1e-04	Mean absolute error	14.3
regression	DLCO	Neural network	size = 15, decay = 0.001	Mean absolute error	13.9
regression	DLCO	Neural network	size = 15, decay = 0.01	Mean absolute error	14.2
regression	DLCO	Neural network	size = 15, decay = 0.1	Mean absolute error	15
regression	DLCO	Neural network	size = 17, decay = 1e-05	Mean absolute error	14.1
regression	DLCO	Neural network	size = 17, decay = 1e-04	Mean absolute error	14.2
regression	DLCO	Neural network	size = 17, decay = 0.001	Mean absolute error	14.2
regression	DLCO	Neural network	size = 17, decay = 0.01	Mean absolute error	14
regression	DLCO	Neural network	size = 17, decay = 0.1	Mean absolute error	15.6
regression	DLCO	Neural network	size = 19, decay = 1e-05	Mean absolute error	13.9
regression	DLCO	Neural network	size = 19, decay = 1e-04	Mean absolute error	14.2
regression	DLCO	Neural network	size = 19, decay = 0.001	Mean absolute error	13.8
regression	DLCO	Neural network	size = 19, decay = 0.01	Mean absolute error	14.2
regression	DLCO	Neural network	size = 19, decay = 0.1	Mean absolute error	15.3
regression	DLCO	SVM radial	sigma = 0.0169, C = 0.1	Mean absolute error	12.8
regression	DLCO	SVM radial	sigma = 0.0169, C = 0.2	Mean absolute error	12.5
regression	DLCO	SVM radial	sigma = 0.0169, C = 0.3	Mean absolute error	12.5
regression	DLCO	SVM radial	sigma = 0.0169, C = 0.4	Mean absolute error	12.6
regression	DLCO	SVM radial	sigma = 0.0169, C = 0.5	Mean absolute error	12.6
regression	DLCO	SVM radial	sigma = 0.0169, C = 0.6	Mean absolute error	12.6
regression	DLCO	SVM radial	sigma = 0.0169, C = 0.7	Mean absolute error	12.7
regression	DLCO	SVM radial	sigma = 0.0169, C = 0.8	Mean absolute error	12.7
regression	DLCO	SVM radial	sigma = 0.0169, C = 0.9	Mean absolute error	12.7
regression	DLCO	SVM radial	sigma = 0.0169, C = 1	Mean absolute error	12.8
regression	DLCO	SVM radial	sigma = 0.0169, C = 1.1	Mean absolute error	12.8
regression	DLCO	SVM radial	sigma = 0.0169, C = 1.2	Mean absolute error	12.8
regression	DLCO	SVM radial	sigma = 0.0169, C = 1.3	Mean absolute error	12.9
regression	DLCO	SVM radial	sigma = 0.0169, C = 1.4	Mean absolute error	12.9
regression	DLCO	SVM radial	sigma = 0.0169, C = 1.5	Mean absolute error	12.9
regression	DLCO	SVM radial	sigma = 0.0169, C = 1.6	Mean absolute error	12.9
regression	DLCO	SVM radial	sigma = 0.0169, C = 1.7	Mean absolute error	13
regression	DLCO	SVM radial	sigma = 0.0169, C = 1.8	Mean absolute error	13
regression	DLCO	SVM radial	sigma = 0.0169, C = 1.9	Mean absolute error	13
regression	DLCO	SVM radial	sigma = 0.0169, C = 2	Mean absolute error	13.1
regression	DLCO	GBM	shrinkage = 0.1, interaction.depth = 1, n.minobsinnode = 5, n.trees = 50	Mean absolute error	12.1
regression	DLCO	GBM	shrinkage = 0.1, interaction.depth = 1, n.minobsinnode = 10, n.trees = 50	Mean absolute error	12.3
regression	DLCO	GBM	shrinkage = 0.1, interaction.depth = 1, n.minobsinnode = 15, n.trees = 50	Mean absolute error	12.5
regression	DLCO	GBM	shrinkage = 0.1, interaction.depth = 2, n.minobsinnode = 5, n.trees = 50	Mean absolute error	11.9
regression	DLCO	GBM	shrinkage = 0.1, interaction.depth = 2, n.minobsinnode = 10, n.trees = 50	Mean absolute error	12.3
regression	DLCO	GBM	shrinkage = 0.1, interaction.depth = 2, n.minobsinnode = 15, n.trees = 50	Mean absolute error	12.5
regression	DLCO	GBM	shrinkage = 0.1, interaction.depth = 3, n.minobsinnode = 5, n.trees = 50	Mean absolute error	11.9
regression	DLCO	GBM	shrinkage = 0.1, interaction.depth = 3, n.minobsinnode = 10, n.trees = 50	Mean absolute error	12.2
regression	DLCO	GBM	shrinkage = 0.1, interaction.depth = 3, n.minobsinnode = 15, n.trees = 50	Mean absolute error	12.6
regression	DLCO	GBM	shrinkage = 0.1, interaction.depth = 4, n.minobsinnode = 5, n.trees = 50	Mean absolute error	12
regression	DLCO	GBM	shrinkage = 0.1, interaction.depth = 4, n.minobsinnode = 10, n.trees = 50	Mean absolute error	12.3
regression	DLCO	GBM	shrinkage = 0.1, interaction.depth = 4, n.minobsinnode = 15, n.trees = 50	Mean absolute error	12.6
regression	DLCO	GBM	shrinkage = 0.1, interaction.depth = 1, n.minobsinnode = 5, n.trees = 100	Mean absolute error	11.6
regression	DLCO	GBM	shrinkage = 0.1, interaction.depth = 1, n.minobsinnode = 10, n.trees = 100	Mean absolute error	12
regression	DLCO	GBM	shrinkage = 0.1, interaction.depth = 1, n.minobsinnode = 15, n.trees = 100	Mean absolute error	12.5
regression	DLCO	GBM	shrinkage = 0.1, interaction.depth = 2, n.minobsinnode = 5, n.trees = 100	Mean absolute error	11.8
regression	DLCO	GBM	shrinkage = 0.1, interaction.depth = 2, n.minobsinnode = 10, n.trees = 100	Mean absolute error	12.3
regression	DLCO	GBM	shrinkage = 0.1, interaction.depth = 2, n.minobsinnode = 15, n.trees = 100	Mean absolute error	12.6
regression	DLCO	GBM	shrinkage = 0.1, interaction.depth = 3, n.minobsinnode = 5, n.trees = 100	Mean absolute error	12.1
regression	DLCO	GBM	shrinkage = 0.1, interaction.depth = 3, n.minobsinnode = 10, n.trees = 100	Mean absolute error	12.4
regression	DLCO	GBM	shrinkage = 0.1, interaction.depth = 3, n.minobsinnode = 15, n.trees = 100	Mean absolute error	12.7
regression	DLCO	GBM	shrinkage = 0.1, interaction.depth = 4, n.minobsinnode = 5, n.trees = 100	Mean absolute error	12.2
regression	DLCO	GBM	shrinkage = 0.1, interaction.depth = 4, n.minobsinnode = 10, n.trees = 100	Mean absolute error	12.5
regression	DLCO	GBM	shrinkage = 0.1, interaction.depth = 4, n.minobsinnode = 15, n.trees = 100	Mean absolute error	12.8
regression	DLCO	GBM	shrinkage = 0.1, interaction.depth = 1, n.minobsinnode = 5, n.trees = 150	Mean absolute error	11.6
regression	DLCO	GBM	shrinkage = 0.1, interaction.depth = 1, n.minobsinnode = 10, n.trees = 150	Mean absolute error	12
regression	DLCO	GBM	shrinkage = 0.1, interaction.depth = 1, n.minobsinnode = 15, n.trees = 150	Mean absolute error	12.5
regression	DLCO	GBM	shrinkage = 0.1, interaction.depth = 2, n.minobsinnode = 5, n.trees = 150	Mean absolute error	12
regression	DLCO	GBM	shrinkage = 0.1, interaction.depth = 2, n.minobsinnode = 10, n.trees = 150	Mean absolute error	12.3
regression	DLCO	GBM	shrinkage = 0.1, interaction.depth = 2, n.minobsinnode = 15, n.trees = 150	Mean absolute error	12.7
regression	DLCO	GBM	shrinkage = 0.1, interaction.depth = 3, n.minobsinnode = 5, n.trees = 150	Mean absolute error	12.3
regression	DLCO	GBM	shrinkage = 0.1, interaction.depth = 3, n.minobsinnode = 10, n.trees = 150	Mean absolute error	12.6
regression	DLCO	GBM	shrinkage = 0.1, interaction.depth = 3, n.minobsinnode = 15, n.trees = 150	Mean absolute error	12.8
regression	DLCO	GBM	shrinkage = 0.1, interaction.depth = 4, n.minobsinnode = 5, n.trees = 150	Mean absolute error	12.4
regression	DLCO	GBM	shrinkage = 0.1, interaction.depth = 4, n.minobsinnode = 10, n.trees = 150	Mean absolute error	12.7
regression	DLCO	GBM	shrinkage = 0.1, interaction.depth = 4, n.minobsinnode = 15, n.trees = 150	Mean absolute error	13.1
regression	DLCO	GBM	shrinkage = 0.1, interaction.depth = 1, n.minobsinnode = 5, n.trees = 200	Mean absolute error	11.6
regression	DLCO	GBM	shrinkage = 0.1, interaction.depth = 1, n.minobsinnode = 10, n.trees = 200	Mean absolute error	12
regression	DLCO	GBM	shrinkage = 0.1, interaction.depth = 1, n.minobsinnode = 15, n.trees = 200	Mean absolute error	12.6
regression	DLCO	GBM	shrinkage = 0.1, interaction.depth = 2, n.minobsinnode = 5, n.trees = 200	Mean absolute error	12.1
regression	DLCO	GBM	shrinkage = 0.1, interaction.depth = 2, n.minobsinnode = 10, n.trees = 200	Mean absolute error	12.4
regression	DLCO	GBM	shrinkage = 0.1, interaction.depth = 2, n.minobsinnode = 15, n.trees = 200	Mean absolute error	12.9
regression	DLCO	GBM	shrinkage = 0.1, interaction.depth = 3, n.minobsinnode = 5, n.trees = 200	Mean absolute error	12.4
regression	DLCO	GBM	shrinkage = 0.1, interaction.depth = 3, n.minobsinnode = 10, n.trees = 200	Mean absolute error	12.7
regression	DLCO	GBM	shrinkage = 0.1, interaction.depth = 3, n.minobsinnode = 15, n.trees = 200	Mean absolute error	12.9
regression	DLCO	GBM	shrinkage = 0.1, interaction.depth = 4, n.minobsinnode = 5, n.trees = 200	Mean absolute error	12.6
regression	DLCO	GBM	shrinkage = 0.1, interaction.depth = 4, n.minobsinnode = 10, n.trees = 200	Mean absolute error	12.8
regression	DLCO	GBM	shrinkage = 0.1, interaction.depth = 4, n.minobsinnode = 15, n.trees = 200	Mean absolute error	13.2
regression		Random Forest	splitrule = extratrees, mtry = 2, min.node.size = 3	Mean absolute error	10.3
regression		Random Forest	splitrule = extratrees, mtry = 2, min.node.size = 5	Mean absolute error	10.3
regression		Random Forest	splitrule = extratrees, mtry = 2, min.node.size = 7	Mean absolute error	10.3
regression		Random Forest	splitrule = variance, mtry = 2, min.node.size = 3	Mean absolute error	10.3
regression		Random Forest	splitrule = variance, mtry = 2, min.node.size = 5	Mean absolute error	10.3
regression		Random Forest	splitrule = variance, mtry = 2, min.node.size = 7	Mean absolute error	10.3
regression		Random Forest	splitrule = extratrees, mtry = 4, min.node.size = 3	Mean absolute error	10.3
regression		Random Forest	splitrule = extratrees, mtry = 4, min.node.size = 5	Mean absolute error	10.3
regression		Random Forest	splitrule = extratrees, mtry = 4, min.node.size = 7	Mean absolute error	10.3
regression		Random Forest	splitrule = variance, mtry = 4, min.node.size = 3	Mean absolute error	10.4
regression		Random Forest	splitrule = variance, mtry = 4, min.node.size = 5	Mean absolute error	10.3
regression		Random Forest	splitrule = variance, mtry = 4, min.node.size = 7	Mean absolute error	10.3
regression		Random Forest	splitrule = extratrees, mtry = 6, min.node.size = 3	Mean absolute error	10.4
regression		Random Forest	splitrule = extratrees, mtry = 6, min.node.size = 5	Mean absolute error	10.4
regression		Random Forest	splitrule = extratrees, mtry = 6, min.node.size = 7	Mean absolute error	10.4
regression		Random Forest	splitrule = variance, mtry = 6, min.node.size = 3	Mean absolute error	10.4
regression		Random Forest	splitrule = variance, mtry = 6, min.node.size = 5	Mean absolute error	10.4
regression		Random Forest	splitrule = variance, mtry = 6, min.node.size = 7	Mean absolute error	10.4
regression		Random Forest	splitrule = extratrees, mtry = 8, min.node.size = 3	Mean absolute error	10.4
regression		Random Forest	splitrule = extratrees, mtry = 8, min.node.size = 5	Mean absolute error	10.4
regression		Random Forest	splitrule = extratrees, mtry = 8, min.node.size = 7	Mean absolute error	10.4
regression		Random Forest	splitrule = variance, mtry = 8, min.node.size = 3	Mean absolute error	10.5
regression		Random Forest	splitrule = variance, mtry = 8, min.node.size = 5	Mean absolute error	10.5
regression		Random Forest	splitrule = variance, mtry = 8, min.node.size = 7	Mean absolute error	10.4
regression		Random Forest	splitrule = extratrees, mtry = 10, min.node.size = 3	Mean absolute error	10.4
regression		Random Forest	splitrule = extratrees, mtry = 10, min.node.size = 5	Mean absolute error	10.4
regression		Random Forest	splitrule = extratrees, mtry = 10, min.node.size = 7	Mean absolute error	10.4
regression		Random Forest	splitrule = variance, mtry = 10, min.node.size = 3	Mean absolute error	10.5
regression		Random Forest	splitrule = variance, mtry = 10, min.node.size = 5	Mean absolute error	10.5
regression		Random Forest	splitrule = variance, mtry = 10, min.node.size = 7	Mean absolute error	10.5
regression		Random Forest	splitrule = extratrees, mtry = 12, min.node.size = 3	Mean absolute error	10.5
regression		Random Forest	splitrule = extratrees, mtry = 12, min.node.size = 5	Mean absolute error	10.4
regression		Random Forest	splitrule = extratrees, mtry = 12, min.node.size = 7	Mean absolute error	10.4
regression		Random Forest	splitrule = variance, mtry = 12, min.node.size = 3	Mean absolute error	10.5
regression		Random Forest	splitrule = variance, mtry = 12, min.node.size = 5	Mean absolute error	10.5
regression		Random Forest	splitrule = variance, mtry = 12, min.node.size = 7	Mean absolute error	10.5
regression		Random Forest	splitrule = extratrees, mtry = 14, min.node.size = 3	Mean absolute error	10.5
regression		Random Forest	splitrule = extratrees, mtry = 14, min.node.size = 5	Mean absolute error	10.5
regression		Random Forest	splitrule = extratrees, mtry = 14, min.node.size = 7	Mean absolute error	10.5
regression		Random Forest	splitrule = variance, mtry = 14, min.node.size = 3	Mean absolute error	10.6
regression		Random Forest	splitrule = variance, mtry = 14, min.node.size = 5	Mean absolute error	10.6
regression		Random Forest	splitrule = variance, mtry = 14, min.node.size = 7	Mean absolute error	10.6
regression		Random Forest	splitrule = extratrees, mtry = 16, min.node.size = 3	Mean absolute error	10.5
regression		Random Forest	splitrule = extratrees, mtry = 16, min.node.size = 5	Mean absolute error	10.5
regression		Random Forest	splitrule = extratrees, mtry = 16, min.node.size = 7	Mean absolute error	10.5
regression		Random Forest	splitrule = variance, mtry = 16, min.node.size = 3	Mean absolute error	10.6
regression		Random Forest	splitrule = variance, mtry = 16, min.node.size = 5	Mean absolute error	10.6
regression		Random Forest	splitrule = variance, mtry = 16, min.node.size = 7	Mean absolute error	10.6
regression		Random Forest	splitrule = extratrees, mtry = 18, min.node.size = 3	Mean absolute error	10.5
regression		Random Forest	splitrule = extratrees, mtry = 18, min.node.size = 5	Mean absolute error	10.5
regression		Random Forest	splitrule = extratrees, mtry = 18, min.node.size = 7	Mean absolute error	10.5
regression		Random Forest	splitrule = variance, mtry = 18, min.node.size = 3	Mean absolute error	10.6
regression		Random Forest	splitrule = variance, mtry = 18, min.node.size = 5	Mean absolute error	10.6
regression		Random Forest	splitrule = variance, mtry = 18, min.node.size = 7	Mean absolute error	10.6
regression		Neural network	size = 1, decay = 1e-05	Mean absolute error	10.5
regression		Neural network	size = 1, decay = 1e-04	Mean absolute error	10.5
regression		Neural network	size = 1, decay = 0.001	Mean absolute error	10.6
regression		Neural network	size = 1, decay = 0.01	Mean absolute error	11
regression		Neural network	size = 1, decay = 0.1	Mean absolute error	11.4
regression		Neural network	size = 3, decay = 1e-05	Mean absolute error	10.6
regression		Neural network	size = 3, decay = 1e-04	Mean absolute error	10.7
regression		Neural network	size = 3, decay = 0.001	Mean absolute error	10.9
regression		Neural network	size = 3, decay = 0.01	Mean absolute error	12.1
regression		Neural network	size = 3, decay = 0.1	Mean absolute error	13.1
regression		Neural network	size = 5, decay = 1e-05	Mean absolute error	10.7
regression		Neural network	size = 5, decay = 1e-04	Mean absolute error	11.1
regression		Neural network	size = 5, decay = 0.001	Mean absolute error	11.3
regression		Neural network	size = 5, decay = 0.01	Mean absolute error	12.2
regression		Neural network	size = 5, decay = 0.1	Mean absolute error	13
regression		Neural network	size = 7, decay = 1e-05	Mean absolute error	10.8
regression		Neural network	size = 7, decay = 1e-04	Mean absolute error	10.9
regression		Neural network	size = 7, decay = 0.001	Mean absolute error	11.2
regression		Neural network	size = 7, decay = 0.01	Mean absolute error	12.1
regression		Neural network	size = 7, decay = 0.1	Mean absolute error	13.6
regression		Neural network	size = 9, decay = 1e-05	Mean absolute error	11.1
regression		Neural network	size = 9, decay = 1e-04	Mean absolute error	11
regression		Neural network	size = 9, decay = 0.001	Mean absolute error	11.1
regression		Neural network	size = 9, decay = 0.01	Mean absolute error	12.4
regression		Neural network	size = 9, decay = 0.1	Mean absolute error	13.8
regression		Neural network	size = 11, decay = 1e-05	Mean absolute error	11
regression		Neural network	size = 11, decay = 1e-04	Mean absolute error	11
regression		Neural network	size = 11, decay = 0.001	Mean absolute error	11.5
regression		Neural network	size = 11, decay = 0.01	Mean absolute error	12.5
regression		Neural network	size = 11, decay = 0.1	Mean absolute error	14.3
regression		Neural network	size = 13, decay = 1e-05	Mean absolute error	11.2
regression		Neural network	size = 13, decay = 1e-04	Mean absolute error	11.3
regression		Neural network	size = 13, decay = 0.001	Mean absolute error	11.4
regression		Neural network	size = 13, decay = 0.01	Mean absolute error	12.4
regression		Neural network	size = 13, decay = 0.1	Mean absolute error	14
regression		Neural network	size = 15, decay = 1e-05	Mean absolute error	11.3
regression		Neural network	size = 15, decay = 1e-04	Mean absolute error	11.2
regression		Neural network	size = 15, decay = 0.001	Mean absolute error	11.7
regression		Neural network	size = 15, decay = 0.01	Mean absolute error	12.4
regression		Neural network	size = 15, decay = 0.1	Mean absolute error	14.2
regression		Neural network	size = 17, decay = 1e-05	Mean absolute error	11.2
regression		Neural network	size = 17, decay = 1e-04	Mean absolute error	11
regression		Neural network	size = 17, decay = 0.001	Mean absolute error	11.6
regression		Neural network	size = 17, decay = 0.01	Mean absolute error	12.7
regression		Neural network	size = 17, decay = 0.1	Mean absolute error	14.4
regression		Neural network	size = 19, decay = 1e-05	Mean absolute error	11.2
regression		Neural network	size = 19, decay = 1e-04	Mean absolute error	11.3
regression		Neural network	size = 19, decay = 0.001	Mean absolute error	11.8
regression		Neural network	size = 19, decay = 0.01	Mean absolute error	12.7
regression		Neural network	size = 19, decay = 0.1	Mean absolute error	14.2
regression		SVM radial	sigma = 0.0169, C = 0.1	Mean absolute error	10.3
regression		SVM radial	sigma = 0.0169, C = 0.2	Mean absolute error	10.3
regression		SVM radial	sigma = 0.0169, C = 0.3	Mean absolute error	10.4
regression		SVM radial	sigma = 0.0169, C = 0.4	Mean absolute error	10.4
regression		SVM radial	sigma = 0.0169, C = 0.5	Mean absolute error	10.5
regression		SVM radial	sigma = 0.0169, C = 0.6	Mean absolute error	10.5
regression		SVM radial	sigma = 0.0169, C = 0.7	Mean absolute error	10.6
regression		SVM radial	sigma = 0.0169, C = 0.8	Mean absolute error	10.6
regression		SVM radial	sigma = 0.0169, C = 0.9	Mean absolute error	10.7
regression		SVM radial	sigma = 0.0169, C = 1	Mean absolute error	10.8
regression		SVM radial	sigma = 0.0169, C = 1.1	Mean absolute error	10.9
regression		SVM radial	sigma = 0.0169, C = 1.2	Mean absolute error	10.9
regression		SVM radial	sigma = 0.0169, C = 1.3	Mean absolute error	11
regression		SVM radial	sigma = 0.0169, C = 1.4	Mean absolute error	11
regression		SVM radial	sigma = 0.0169, C = 1.5	Mean absolute error	11.1
regression		SVM radial	sigma = 0.0169, C = 1.6	Mean absolute error	11.1
regression		SVM radial	sigma = 0.0169, C = 1.7	Mean absolute error	11.2
regression		SVM radial	sigma = 0.0169, C = 1.8	Mean absolute error	11.2
regression		SVM radial	sigma = 0.0169, C = 1.9	Mean absolute error	11.3
regression		SVM radial	sigma = 0.0169, C = 2	Mean absolute error	11.3
regression		GBM	shrinkage = 0.1, interaction.depth = 1, n.minobsinnode = 5, n.trees = 50	Mean absolute error	10.3
regression		GBM	shrinkage = 0.1, interaction.depth = 1, n.minobsinnode = 10, n.trees = 50	Mean absolute error	10.3
regression		GBM	shrinkage = 0.1, interaction.depth = 1, n.minobsinnode = 15, n.trees = 50	Mean absolute error	10.3
regression		GBM	shrinkage = 0.1, interaction.depth = 2, n.minobsinnode = 5, n.trees = 50	Mean absolute error	10.5
regression		GBM	shrinkage = 0.1, interaction.depth = 2, n.minobsinnode = 10, n.trees = 50	Mean absolute error	10.5
regression		GBM	shrinkage = 0.1, interaction.depth = 2, n.minobsinnode = 15, n.trees = 50	Mean absolute error	10.5
regression		GBM	shrinkage = 0.1, interaction.depth = 3, n.minobsinnode = 5, n.trees = 50	Mean absolute error	10.7
regression		GBM	shrinkage = 0.1, interaction.depth = 3, n.minobsinnode = 10, n.trees = 50	Mean absolute error	10.7
regression		GBM	shrinkage = 0.1, interaction.depth = 3, n.minobsinnode = 15, n.trees = 50	Mean absolute error	10.7
regression		GBM	shrinkage = 0.1, interaction.depth = 4, n.minobsinnode = 5, n.trees = 50	Mean absolute error	10.8
regression		GBM	shrinkage = 0.1, interaction.depth = 4, n.minobsinnode = 10, n.trees = 50	Mean absolute error	10.8
regression		GBM	shrinkage = 0.1, interaction.depth = 4, n.minobsinnode = 15, n.trees = 50	Mean absolute error	10.8
regression		GBM	shrinkage = 0.1, interaction.depth = 1, n.minobsinnode = 5, n.trees = 100	Mean absolute error	10.5
regression		GBM	shrinkage = 0.1, interaction.depth = 1, n.minobsinnode = 10, n.trees = 100	Mean absolute error	10.5
regression		GBM	shrinkage = 0.1, interaction.depth = 1, n.minobsinnode = 15, n.trees = 100	Mean absolute error	10.5
regression		GBM	shrinkage = 0.1, interaction.depth = 2, n.minobsinnode = 5, n.trees = 100	Mean absolute error	10.9
regression		GBM	shrinkage = 0.1, interaction.depth = 2, n.minobsinnode = 10, n.trees = 100	Mean absolute error	10.8
regression		GBM	shrinkage = 0.1, interaction.depth = 2, n.minobsinnode = 15, n.trees = 100	Mean absolute error	10.9
regression		GBM	shrinkage = 0.1, interaction.depth = 3, n.minobsinnode = 5, n.trees = 100	Mean absolute error	11.1
regression		GBM	shrinkage = 0.1, interaction.depth = 3, n.minobsinnode = 10, n.trees = 100	Mean absolute error	11.1
regression		GBM	shrinkage = 0.1, interaction.depth = 3, n.minobsinnode = 15, n.trees = 100	Mean absolute error	11.1
regression		GBM	shrinkage = 0.1, interaction.depth = 4, n.minobsinnode = 5, n.trees = 100	Mean absolute error	11.3
regression		GBM	shrinkage = 0.1, interaction.depth = 4, n.minobsinnode = 10, n.trees = 100	Mean absolute error	11.2
regression		GBM	shrinkage = 0.1, interaction.depth = 4, n.minobsinnode = 15, n.trees = 100	Mean absolute error	11.2
regression		GBM	shrinkage = 0.1, interaction.depth = 1, n.minobsinnode = 5, n.trees = 150	Mean absolute error	10.7
regression		GBM	shrinkage = 0.1, interaction.depth = 1, n.minobsinnode = 10, n.trees = 150	Mean absolute error	10.6
regression		GBM	shrinkage = 0.1, interaction.depth = 1, n.minobsinnode = 15, n.trees = 150	Mean absolute error	10.6
regression		GBM	shrinkage = 0.1, interaction.depth = 2, n.minobsinnode = 5, n.trees = 150	Mean absolute error	11.1
regression		GBM	shrinkage = 0.1, interaction.depth = 2, n.minobsinnode = 10, n.trees = 150	Mean absolute error	11.1
regression		GBM	shrinkage = 0.1, interaction.depth = 2, n.minobsinnode = 15, n.trees = 150	Mean absolute error	11.1
regression		GBM	shrinkage = 0.1, interaction.depth = 3, n.minobsinnode = 5, n.trees = 150	Mean absolute error	11.3
regression		GBM	shrinkage = 0.1, interaction.depth = 3, n.minobsinnode = 10, n.trees = 150	Mean absolute error	11.3
regression		GBM	shrinkage = 0.1, interaction.depth = 3, n.minobsinnode = 15, n.trees = 150	Mean absolute error	11.3
regression		GBM	shrinkage = 0.1, interaction.depth = 4, n.minobsinnode = 5, n.trees = 150	Mean absolute error	11.5
regression		GBM	shrinkage = 0.1, interaction.depth = 4, n.minobsinnode = 10, n.trees = 150	Mean absolute error	11.4
regression		GBM	shrinkage = 0.1, interaction.depth = 4, n.minobsinnode = 15, n.trees = 150	Mean absolute error	11.5
regression		GBM	shrinkage = 0.1, interaction.depth = 1, n.minobsinnode = 5, n.trees = 200	Mean absolute error	10.8
regression		GBM	shrinkage = 0.1, interaction.depth = 1, n.minobsinnode = 10, n.trees = 200	Mean absolute error	10.8
regression		GBM	shrinkage = 0.1, interaction.depth = 1, n.minobsinnode = 15, n.trees = 200	Mean absolute error	10.8
regression		GBM	shrinkage = 0.1, interaction.depth = 2, n.minobsinnode = 5, n.trees = 200	Mean absolute error	11.3
regression		GBM	shrinkage = 0.1, interaction.depth = 2, n.minobsinnode = 10, n.trees = 200	Mean absolute error	11.3
regression		GBM	shrinkage = 0.1, interaction.depth = 2, n.minobsinnode = 15, n.trees = 200	Mean absolute error	11.4
regression		GBM	shrinkage = 0.1, interaction.depth = 3, n.minobsinnode = 5, n.trees = 200	Mean absolute error	11.5
regression		GBM	shrinkage = 0.1, interaction.depth = 3, n.minobsinnode = 10, n.trees = 200	Mean absolute error	11.5
regression		GBM	shrinkage = 0.1, interaction.depth = 3, n.minobsinnode = 15, n.trees = 200	Mean absolute error	11.6
regression		GBM	shrinkage = 0.1, interaction.depth = 4, n.minobsinnode = 5, n.trees = 200	Mean absolute error	11.6
regression		GBM	shrinkage = 0.1, interaction.depth = 4, n.minobsinnode = 10, n.trees = 200	Mean absolute error	11.6
regression		GBM	shrinkage = 0.1, interaction.depth = 4, n.minobsinnode = 15, n.trees = 200	Mean absolute error	11.6
regression		Random Forest	splitrule = extratrees, mtry = 2, min.node.size = 3	Mean absolute error	11.7
regression		Random Forest	splitrule = extratrees, mtry = 2, min.node.size = 5	Mean absolute error	11.7
regression		Random Forest	splitrule = extratrees, mtry = 2, min.node.size = 7	Mean absolute error	11.7
regression		Random Forest	splitrule = variance, mtry = 2, min.node.size = 3	Mean absolute error	11.7
regression		Random Forest	splitrule = variance, mtry = 2, min.node.size = 5	Mean absolute error	11.7
regression		Random Forest	splitrule = variance, mtry = 2, min.node.size = 7	Mean absolute error	11.7
regression		Random Forest	splitrule = extratrees, mtry = 4, min.node.size = 3	Mean absolute error	11.8
regression		Random Forest	splitrule = extratrees, mtry = 4, min.node.size = 5	Mean absolute error	11.8
regression		Random Forest	splitrule = extratrees, mtry = 4, min.node.size = 7	Mean absolute error	11.8
regression		Random Forest	splitrule = variance, mtry = 4, min.node.size = 3	Mean absolute error	11.8
regression		Random Forest	splitrule = variance, mtry = 4, min.node.size = 5	Mean absolute error	11.8
regression		Random Forest	splitrule = variance, mtry = 4, min.node.size = 7	Mean absolute error	11.8
regression		Random Forest	splitrule = extratrees, mtry = 6, min.node.size = 3	Mean absolute error	11.9
regression		Random Forest	splitrule = extratrees, mtry = 6, min.node.size = 5	Mean absolute error	11.9
regression		Random Forest	splitrule = extratrees, mtry = 6, min.node.size = 7	Mean absolute error	11.9
regression		Random Forest	splitrule = variance, mtry = 6, min.node.size = 3	Mean absolute error	11.9
regression		Random Forest	splitrule = variance, mtry = 6, min.node.size = 5	Mean absolute error	11.9
regression		Random Forest	splitrule = variance, mtry = 6, min.node.size = 7	Mean absolute error	11.9
regression		Random Forest	splitrule = extratrees, mtry = 8, min.node.size = 3	Mean absolute error	11.9
regression		Random Forest	splitrule = extratrees, mtry = 8, min.node.size = 5	Mean absolute error	11.9
regression		Random Forest	splitrule = extratrees, mtry = 8, min.node.size = 7	Mean absolute error	11.9
regression		Random Forest	splitrule = variance, mtry = 8, min.node.size = 3	Mean absolute error	11.9
regression		Random Forest	splitrule = variance, mtry = 8, min.node.size = 5	Mean absolute error	11.9
regression		Random Forest	splitrule = variance, mtry = 8, min.node.size = 7	Mean absolute error	11.9
regression		Random Forest	splitrule = extratrees, mtry = 10, min.node.size = 3	Mean absolute error	12
regression		Random Forest	splitrule = extratrees, mtry = 10, min.node.size = 5	Mean absolute error	12
regression		Random Forest	splitrule = extratrees, mtry = 10, min.node.size = 7	Mean absolute error	11.9
regression		Random Forest	splitrule = variance, mtry = 10, min.node.size = 3	Mean absolute error	12
regression		Random Forest	splitrule = variance, mtry = 10, min.node.size = 5	Mean absolute error	12
regression		Random Forest	splitrule = variance, mtry = 10, min.node.size = 7	Mean absolute error	12
regression		Random Forest	splitrule = extratrees, mtry = 12, min.node.size = 3	Mean absolute error	12
regression		Random Forest	splitrule = extratrees, mtry = 12, min.node.size = 5	Mean absolute error	12
regression		Random Forest	splitrule = extratrees, mtry = 12, min.node.size = 7	Mean absolute error	12
regression		Random Forest	splitrule = variance, mtry = 12, min.node.size = 3	Mean absolute error	12
regression		Random Forest	splitrule = variance, mtry = 12, min.node.size = 5	Mean absolute error	12
regression		Random Forest	splitrule = variance, mtry = 12, min.node.size = 7	Mean absolute error	12
regression		Random Forest	splitrule = extratrees, mtry = 14, min.node.size = 3	Mean absolute error	12
regression		Random Forest	splitrule = extratrees, mtry = 14, min.node.size = 5	Mean absolute error	12
regression		Random Forest	splitrule = extratrees, mtry = 14, min.node.size = 7	Mean absolute error	12
regression		Random Forest	splitrule = variance, mtry = 14, min.node.size = 3	Mean absolute error	12
regression		Random Forest	splitrule = variance, mtry = 14, min.node.size = 5	Mean absolute error	12
regression		Random Forest	splitrule = variance, mtry = 14, min.node.size = 7	Mean absolute error	12
regression		Random Forest	splitrule = extratrees, mtry = 16, min.node.size = 3	Mean absolute error	12.1
regression		Random Forest	splitrule = extratrees, mtry = 16, min.node.size = 5	Mean absolute error	12.1
regression		Random Forest	splitrule = extratrees, mtry = 16, min.node.size = 7	Mean absolute error	12
regression		Random Forest	splitrule = variance, mtry = 16, min.node.size = 3	Mean absolute error	12.1
regression		Random Forest	splitrule = variance, mtry = 16, min.node.size = 5	Mean absolute error	12.1
regression		Random Forest	splitrule = variance, mtry = 16, min.node.size = 7	Mean absolute error	12.1
regression		Random Forest	splitrule = extratrees, mtry = 18, min.node.size = 3	Mean absolute error	12.1
regression		Random Forest	splitrule = extratrees, mtry = 18, min.node.size = 5	Mean absolute error	12.1
regression		Random Forest	splitrule = extratrees, mtry = 18, min.node.size = 7	Mean absolute error	12.1
regression		Random Forest	splitrule = variance, mtry = 18, min.node.size = 3	Mean absolute error	12.1
regression		Random Forest	splitrule = variance, mtry = 18, min.node.size = 5	Mean absolute error	12.1
regression		Random Forest	splitrule = variance, mtry = 18, min.node.size = 7	Mean absolute error	12.1
regression		Neural network	size = 1, decay = 1e-05	Mean absolute error	11.8
regression		Neural network	size = 1, decay = 1e-04	Mean absolute error	11.9
regression		Neural network	size = 1, decay = 0.001	Mean absolute error	12
regression		Neural network	size = 1, decay = 0.01	Mean absolute error	12.5
regression		Neural network	size = 1, decay = 0.1	Mean absolute error	12.9
regression		Neural network	size = 3, decay = 1e-05	Mean absolute error	12
regression		Neural network	size = 3, decay = 1e-04	Mean absolute error	12
regression		Neural network	size = 3, decay = 0.001	Mean absolute error	12.2
regression		Neural network	size = 3, decay = 0.01	Mean absolute error	13.5
regression		Neural network	size = 3, decay = 0.1	Mean absolute error	14.3
regression		Neural network	size = 5, decay = 1e-05	Mean absolute error	12.2
regression		Neural network	size = 5, decay = 1e-04	Mean absolute error	12.4
regression		Neural network	size = 5, decay = 0.001	Mean absolute error	12.4
regression		Neural network	size = 5, decay = 0.01	Mean absolute error	13.5
regression		Neural network	size = 5, decay = 0.1	Mean absolute error	15.2
regression		Neural network	size = 7, decay = 1e-05	Mean absolute error	12
regression		Neural network	size = 7, decay = 1e-04	Mean absolute error	13.6
regression		Neural network	size = 7, decay = 0.001	Mean absolute error	13.1
regression		Neural network	size = 7, decay = 0.01	Mean absolute error	13.8
regression		Neural network	size = 7, decay = 0.1	Mean absolute error	15
regression		Neural network	size = 9, decay = 1e-05	Mean absolute error	12.4
regression		Neural network	size = 9, decay = 1e-04	Mean absolute error	12.4
regression		Neural network	size = 9, decay = 0.001	Mean absolute error	12.7
regression		Neural network	size = 9, decay = 0.01	Mean absolute error	13.9
regression		Neural network	size = 9, decay = 0.1	Mean absolute error	15.3
regression		Neural network	size = 11, decay = 1e-05	Mean absolute error	12.1
regression		Neural network	size = 11, decay = 1e-04	Mean absolute error	12
regression		Neural network	size = 11, decay = 0.001	Mean absolute error	12.8
regression		Neural network	size = 11, decay = 0.01	Mean absolute error	13.8
regression		Neural network	size = 11, decay = 0.1	Mean absolute error	15.9
regression		Neural network	size = 13, decay = 1e-05	Mean absolute error	12.8
regression		Neural network	size = 13, decay = 1e-04	Mean absolute error	12.3
regression		Neural network	size = 13, decay = 0.001	Mean absolute error	12.7
regression		Neural network	size = 13, decay = 0.01	Mean absolute error	13.8
regression		Neural network	size = 13, decay = 0.1	Mean absolute error	15.8
regression		Neural network	size = 15, decay = 1e-05	Mean absolute error	12.5
regression		Neural network	size = 15, decay = 1e-04	Mean absolute error	12.8
regression		Neural network	size = 15, decay = 0.001	Mean absolute error	12.6
regression		Neural network	size = 15, decay = 0.01	Mean absolute error	14.1
regression		Neural network	size = 15, decay = 0.1	Mean absolute error	15.7
regression		Neural network	size = 17, decay = 1e-05	Mean absolute error	12.4
regression		Neural network	size = 17, decay = 1e-04	Mean absolute error	12.4
regression		Neural network	size = 17, decay = 0.001	Mean absolute error	13.2
regression		Neural network	size = 17, decay = 0.01	Mean absolute error	13.8
regression		Neural network	size = 17, decay = 0.1	Mean absolute error	15.2
regression		Neural network	size = 19, decay = 1e-05	Mean absolute error	12.6
regression		Neural network	size = 19, decay = 1e-04	Mean absolute error	12.4
regression		Neural network	size = 19, decay = 0.001	Mean absolute error	13.4
regression		Neural network	size = 19, decay = 0.01	Mean absolute error	14.2
regression		Neural network	size = 19, decay = 0.1	Mean absolute error	15.9
regression		SVM radial	sigma = 0.0169, C = 0.1	Mean absolute error	11.5
regression		SVM radial	sigma = 0.0169, C = 0.2	Mean absolute error	11.5
regression		SVM radial	sigma = 0.0169, C = 0.3	Mean absolute error	11.6
regression		SVM radial	sigma = 0.0169, C = 0.4	Mean absolute error	11.6
regression		SVM radial	sigma = 0.0169, C = 0.5	Mean absolute error	11.6
regression		SVM radial	sigma = 0.0169, C = 0.6	Mean absolute error	11.7
regression		SVM radial	sigma = 0.0169, C = 0.7	Mean absolute error	11.7
regression		SVM radial	sigma = 0.0169, C = 0.8	Mean absolute error	11.8
regression		SVM radial	sigma = 0.0169, C = 0.9	Mean absolute error	11.8
regression		SVM radial	sigma = 0.0169, C = 1	Mean absolute error	11.9
regression		SVM radial	sigma = 0.0169, C = 1.1	Mean absolute error	12
regression		SVM radial	sigma = 0.0169, C = 1.2	Mean absolute error	12.1
regression		SVM radial	sigma = 0.0169, C = 1.3	Mean absolute error	12.2
regression		SVM radial	sigma = 0.0169, C = 1.4	Mean absolute error	12.2
regression		SVM radial	sigma = 0.0169, C = 1.5	Mean absolute error	12.3
regression		SVM radial	sigma = 0.0169, C = 1.6	Mean absolute error	12.3
regression		SVM radial	sigma = 0.0169, C = 1.7	Mean absolute error	12.4
regression		SVM radial	sigma = 0.0169, C = 1.8	Mean absolute error	12.4
regression		SVM radial	sigma = 0.0169, C = 1.9	Mean absolute error	12.5
regression		SVM radial	sigma = 0.0169, C = 2	Mean absolute error	12.5
regression		GBM	shrinkage = 0.1, interaction.depth = 1, n.minobsinnode = 5, n.trees = 50	Mean absolute error	11.5
regression		GBM	shrinkage = 0.1, interaction.depth = 1, n.minobsinnode = 10, n.trees = 50	Mean absolute error	11.5
regression		GBM	shrinkage = 0.1, interaction.depth = 1, n.minobsinnode = 15, n.trees = 50	Mean absolute error	11.5
regression		GBM	shrinkage = 0.1, interaction.depth = 2, n.minobsinnode = 5, n.trees = 50	Mean absolute error	11.7
regression		GBM	shrinkage = 0.1, interaction.depth = 2, n.minobsinnode = 10, n.trees = 50	Mean absolute error	11.7
regression		GBM	shrinkage = 0.1, interaction.depth = 2, n.minobsinnode = 15, n.trees = 50	Mean absolute error	11.8
regression		GBM	shrinkage = 0.1, interaction.depth = 3, n.minobsinnode = 5, n.trees = 50	Mean absolute error	11.8
regression		GBM	shrinkage = 0.1, interaction.depth = 3, n.minobsinnode = 10, n.trees = 50	Mean absolute error	11.9
regression		GBM	shrinkage = 0.1, interaction.depth = 3, n.minobsinnode = 15, n.trees = 50	Mean absolute error	12
regression		GBM	shrinkage = 0.1, interaction.depth = 4, n.minobsinnode = 5, n.trees = 50	Mean absolute error	12.1
regression		GBM	shrinkage = 0.1, interaction.depth = 4, n.minobsinnode = 10, n.trees = 50	Mean absolute error	12.1
regression		GBM	shrinkage = 0.1, interaction.depth = 4, n.minobsinnode = 15, n.trees = 50	Mean absolute error	12.2
regression		GBM	shrinkage = 0.1, interaction.depth = 1, n.minobsinnode = 5, n.trees = 100	Mean absolute error	11.7
regression		GBM	shrinkage = 0.1, interaction.depth = 1, n.minobsinnode = 10, n.trees = 100	Mean absolute error	11.6
regression		GBM	shrinkage = 0.1, interaction.depth = 1, n.minobsinnode = 15, n.trees = 100	Mean absolute error	11.7
regression		GBM	shrinkage = 0.1, interaction.depth = 2, n.minobsinnode = 5, n.trees = 100	Mean absolute error	12
regression		GBM	shrinkage = 0.1, interaction.depth = 2, n.minobsinnode = 10, n.trees = 100	Mean absolute error	12.1
regression		GBM	shrinkage = 0.1, interaction.depth = 2, n.minobsinnode = 15, n.trees = 100	Mean absolute error	12.2
regression		GBM	shrinkage = 0.1, interaction.depth = 3, n.minobsinnode = 5, n.trees = 100	Mean absolute error	12.3
regression		GBM	shrinkage = 0.1, interaction.depth = 3, n.minobsinnode = 10, n.trees = 100	Mean absolute error	12.5
regression		GBM	shrinkage = 0.1, interaction.depth = 3, n.minobsinnode = 15, n.trees = 100	Mean absolute error	12.6
regression		GBM	shrinkage = 0.1, interaction.depth = 4, n.minobsinnode = 5, n.trees = 100	Mean absolute error	12.5
regression		GBM	shrinkage = 0.1, interaction.depth = 4, n.minobsinnode = 10, n.trees = 100	Mean absolute error	12.7
regression		GBM	shrinkage = 0.1, interaction.depth = 4, n.minobsinnode = 15, n.trees = 100	Mean absolute error	12.9
regression		GBM	shrinkage = 0.1, interaction.depth = 1, n.minobsinnode = 5, n.trees = 150	Mean absolute error	11.9
regression		GBM	shrinkage = 0.1, interaction.depth = 1, n.minobsinnode = 10, n.trees = 150	Mean absolute error	11.8
regression		GBM	shrinkage = 0.1, interaction.depth = 1, n.minobsinnode = 15, n.trees = 150	Mean absolute error	11.9
regression		GBM	shrinkage = 0.1, interaction.depth = 2, n.minobsinnode = 5, n.trees = 150	Mean absolute error	12.3
regression		GBM	shrinkage = 0.1, interaction.depth = 2, n.minobsinnode = 10, n.trees = 150	Mean absolute error	12.5
regression		GBM	shrinkage = 0.1, interaction.depth = 2, n.minobsinnode = 15, n.trees = 150	Mean absolute error	12.6
regression		GBM	shrinkage = 0.1, interaction.depth = 3, n.minobsinnode = 5, n.trees = 150	Mean absolute error	12.6
regression		GBM	shrinkage = 0.1, interaction.depth = 3, n.minobsinnode = 10, n.trees = 150	Mean absolute error	12.9
regression		GBM	shrinkage = 0.1, interaction.depth = 3, n.minobsinnode = 15, n.trees = 150	Mean absolute error	13.1
regression		GBM	shrinkage = 0.1, interaction.depth = 4, n.minobsinnode = 5, n.trees = 150	Mean absolute error	12.8
regression		GBM	shrinkage = 0.1, interaction.depth = 4, n.minobsinnode = 10, n.trees = 150	Mean absolute error	13.1
regression		GBM	shrinkage = 0.1, interaction.depth = 4, n.minobsinnode = 15, n.trees = 150	Mean absolute error	13.3
regression		GBM	shrinkage = 0.1, interaction.depth = 1, n.minobsinnode = 5, n.trees = 200	Mean absolute error	12
regression		GBM	shrinkage = 0.1, interaction.depth = 1, n.minobsinnode = 10, n.trees = 200	Mean absolute error	12
regression		GBM	shrinkage = 0.1, interaction.depth = 1, n.minobsinnode = 15, n.trees = 200	Mean absolute error	12.1
regression		GBM	shrinkage = 0.1, interaction.depth = 2, n.minobsinnode = 5, n.trees = 200	Mean absolute error	12.6
regression		GBM	shrinkage = 0.1, interaction.depth = 2, n.minobsinnode = 10, n.trees = 200	Mean absolute error	12.8
regression		GBM	shrinkage = 0.1, interaction.depth = 2, n.minobsinnode = 15, n.trees = 200	Mean absolute error	12.9
regression		GBM	shrinkage = 0.1, interaction.depth = 3, n.minobsinnode = 5, n.trees = 200	Mean absolute error	12.8
regression		GBM	shrinkage = 0.1, interaction.depth = 3, n.minobsinnode = 10, n.trees = 200	Mean absolute error	13.1
regression		GBM	shrinkage = 0.1, interaction.depth = 3, n.minobsinnode = 15, n.trees = 200	Mean absolute error	13.5
regression		GBM	shrinkage = 0.1, interaction.depth = 4, n.minobsinnode = 5, n.trees = 200	Mean absolute error	13
regression		GBM	shrinkage = 0.1, interaction.depth = 4, n.minobsinnode = 10, n.trees = 200	Mean absolute error	13.3
regression		GBM	shrinkage = 0.1, interaction.depth = 4, n.minobsinnode = 15, n.trees = 200	Mean absolute error	13.5

## Sheet: Supplementary Table S7
Response	Algorithm	Parameters
DLCO < 80%	Random Forest	mtry = 14 splitrule = gini min.node.size = 3
DLCO < 80%	Neural network	size = 19 decay = 0.01
DLCO < 80%	Support vector machines, radial kernel	sigma = 0.0153 C = 0.2
DLCO < 80%	Gradient boosted machines	n.trees = 100 interaction.depth = 4 shrinkage = 0.1 n.minobsinnode = 10
FVC < 80%	Random Forest	mtry = 8 splitrule = gini min.node.size = 3
FVC < 80%	Neural network	size = 13 decay = 1e-04
FVC < 80%	Support vector machines, radial kernel	sigma = 0.0153 C = 0.9
FVC < 80%	Gradient boosted machines	n.trees = 150 interaction.depth = 3 shrinkage = 0.1 n.minobsinnode = 15
FEV1 < 80%	Random Forest	mtry = 14 splitrule = gini min.node.size = 1
FEV1 < 80%	Neural network	size = 11 decay = 1e-04
FEV1 < 80%	Support vector machines, radial kernel	sigma = 0.0153 C = 0.1
FEV1 < 80%	Gradient boosted machines	n.trees = 200 interaction.depth = 1 shrinkage = 0.1 n.minobsinnode = 5
DLCO	Random Forest	mtry = 6 splitrule = variance min.node.size = 7
DLCO	Neural network	size = 13 decay = 1e-04
DLCO	Support vector machines, radial kernel	sigma = 0.0169 C = 0.2
DLCO	Gradient boosted machines	n.trees = 100 interaction.depth = 1 shrinkage = 0.1 n.minobsinnode = 5
FVC	Random Forest	mtry = 2 splitrule = variance min.node.size = 5
FVC	Neural network	size = 1 decay = 1e-04
FVC	Support vector machines, radial kernel	sigma = 0.0169 C = 0.1
FVC	Gradient boosted machines	n.trees = 50 interaction.depth = 1 shrinkage = 0.1 n.minobsinnode = 5
FEV1	Random Forest	mtry = 2 splitrule = variance min.node.size = 3
FEV1	Neural network	size = 1 decay = 1e-05
FEV1	Support vector machines, radial kernel	sigma = 0.0169 C = 0.1
FEV1	Gradient boosted machines	n.trees = 50 interaction.depth = 1 shrinkage = 0.1 n.minobsinnode = 5

## Sheet: Supplementary Table S8
Response	Algorithm	Overall accuracy	κ	Brier score	AUC	Sensitivity	Specificity
DLCO < 80%	Random Forest	1	1	0.014	1	1	1
DLCO < 80%	Neural network	1	1	4.3e-05	1	1	1
DLCO < 80%	SVM radial	0.9	0.72	0.066	0.96	0.77	0.94
DLCO < 80%	GBM	0.98	0.94	0.019	1	0.94	0.99
FVC < 80%	Random Forest	0.99	0.96	0.024	1	0.95	1
FVC < 80%	Neural network	0.92	0.76	0.053	0.95	0.82	0.95
FVC < 80%	SVM radial	0.92	0.71	0.059	0.97	0.63	0.99
FVC < 80%	GBM	0.95	0.82	0.048	0.98	0.78	0.99
FEV1 < 80%	Random Forest	1	1	0.016	1	1	1
FEV1 < 80%	Neural network	0.93	0.78	0.049	0.96	0.86	0.95
FEV1 < 80%	SVM radial	0.92	0.67	0.061	0.98	0.56	1
FEV1 < 80%	GBM	0.9	0.57	0.084	0.91	0.47	0.99

## Sheet: Supplementary Table S9
Response	Algorithm	Data set	pseudo-R²	MAE	ρ
DLCO	Random Forest	training	0.87	5.1	0.95
DLCO	Neural network	training	0.36	12	0.54
DLCO	SVM radial	training	0.55	9.4	0.77
DLCO	GBM	training	0.62	9.3	0.74
FVC	Random Forest	training	0.69	5.8	0.91
FVC	Neural network	training	0.0024	10
FVC	SVM radial	training	0.22	8.9	0.57
FVC	GBM	training	0.28	8.9	0.5
FEV1	Random Forest	training	0.74	5.9	0.94
FEV1	Neural network	training	0.0024	12
FEV1	SVM radial	training	0.21	9.8	0.59
FEV1	GBM	training	0.3	9.9	0.54

[truncated: 5 more sheets: Supplementary Table S10, Supplementary Table S11, Supplementary Table S12, Supplementary Table S13, Supplementary Table S14]
